# Supplementary material for: Heteroaryl iminothioindoxyl (HA-ITI) photoswitches via regioselective aza-Wittig synthesis: unifying red-shifted absorption, large E/Z band separation, and tunable thermal recovery
Source: Chem Sci. 2025 Dec 24;17(7):3658–68. doi: 10.1039/d5sc08074f (PMC12729054; doi:10.1039/d5sc08074f)
Supplement: SC-017-D5SC08074F-s002 [file SC-017-D5SC08074F-s002.cif]

# Supplementary Information (SI) for Chemical Science.
# This journal is © The Royal Society of Chemistry 2026

####################################################################### 
# 
# This file contains crystal structure data downloaded from the 
# Cambridge Structural Database (CSD) hosted by the Cambridge 
# Crystallographic Data Centre (CCDC).
# 
# Full information about CCDC data access policies and citation 
# guidelines are available at http://www.ccdc.cam.ac.uk/access/V1 
# 
# Audit and citation data items may have been added by the CCDC. 
# Please retain this information to preserve the provenance of 
# this file and to allow appropriate attribution of the data. 
# 
#######################################################################

data_09am23jcw203
_database_code_depnum_ccdc_archive 'CCDC 2431430'
loop_
_audit_author_name
_audit_author_address
'Antonio Martinez-Martinez'
;University of Huelva
Spain
;
_audit_update_record             
;
2025-03-14 deposited with the CCDC.	2025-12-15 downloaded from the CCDC.
;
_audit_creation_date             2025-03-14
_audit_creation_method           
;
Olex2 1.5-ac7-014
(compiled 2025.02.27 svn.r6f4c0eaf for Rigaku Oxford Diffraction, GUI svn.r7171)
;
_shelx_SHELXL_version_number     2019/3
_chemical_name_common            ?
_chemical_name_systematic        ?
_chemical_formula_moiety         'C17 H12 N2 O S'
_chemical_formula_sum            'C17 H12 N2 O S'
_chemical_formula_weight         292.35
_chemical_melting_point          ?
_chemical_oxdiff_formula         'C8 H10 S1 N2 O1'
loop_
_atom_type_symbol
_atom_type_description
_atom_type_scat_dispersion_real
_atom_type_scat_dispersion_imag
_atom_type_scat_source
C C 0.0181 0.0091 'International Tables Vol C Tables 4.2.6.8 and 6.1.1.4'
H H 0.0000 0.0000 'International Tables Vol C Tables 4.2.6.8 and 6.1.1.4'
N N 0.0311 0.0180 'International Tables Vol C Tables 4.2.6.8 and 6.1.1.4'
O O 0.0492 0.0322 'International Tables Vol C Tables 4.2.6.8 and 6.1.1.4'
S S 0.3331 0.5567 'International Tables Vol C Tables 4.2.6.8 and 6.1.1.4'

_shelx_space_group_comment       
;
The symmetry employed for this shelxl refinement is uniquely defined
by the following loop, which should always be used as a source of
symmetry information in preference to the above space-group names.
They are only intended as comments.
;
_space_group_crystal_system      monoclinic
_space_group_IT_number           15
_space_group_name_H-M_alt        'C 1 2/c 1'
_space_group_name_Hall           '-C 2yc'
loop_
_space_group_symop_operation_xyz
'x, y, z'
'-x, y, -z+1/2'
'x+1/2, y+1/2, z'
'-x+1/2, y+1/2, -z+1/2'
'-x, -y, -z'
'x, -y, z-1/2'
'-x+1/2, -y+1/2, -z'
'x+1/2, -y+1/2, z-1/2'

_cell_length_a                   13.64030(10)
_cell_length_b                   7.84000(10)
_cell_length_c                   25.3454(2)
_cell_angle_alpha                90
_cell_angle_beta                 94.1020(10)
_cell_angle_gamma                90
_cell_volume                     2703.49(5)
_cell_formula_units_Z            8
_cell_measurement_reflns_used    20335
_cell_measurement_temperature    150.00(10)
_cell_measurement_theta_max      79.4670
_cell_measurement_theta_min      3.4800
_shelx_estimated_absorpt_T_max   0.816
_shelx_estimated_absorpt_T_min   0.728
_exptl_absorpt_coefficient_mu    2.118
_exptl_absorpt_correction_T_max  1.00000
_exptl_absorpt_correction_T_min  0.78909
_exptl_absorpt_correction_type   multi-scan
_exptl_absorpt_process_details   
;
CrysAlisPro 1.171.44.98a (Rigaku Oxford Diffraction, 2025)
Empirical absorption correction using spherical harmonics,
implemented in SCALE3 ABSPACK scaling algorithm.
;
_exptl_absorpt_special_details   ?
_exptl_crystal_colour            red
_exptl_crystal_colour_primary    red
_exptl_crystal_density_diffrn    1.437
_exptl_crystal_density_meas      ?
_exptl_crystal_density_method    ?
_exptl_crystal_description       prism
_exptl_crystal_F_000             1216
_exptl_crystal_size_max          0.16
_exptl_crystal_size_mid          0.15
_exptl_crystal_size_min          0.1
_exptl_transmission_factor_max   ?
_exptl_transmission_factor_min   ?
_diffrn_reflns_av_R_equivalents  0.0282
_diffrn_reflns_av_unetI/netI     0.0132
_diffrn_reflns_Laue_measured_fraction_full 1.000
_diffrn_reflns_Laue_measured_fraction_max 0.997
_diffrn_reflns_limit_h_max       17
_diffrn_reflns_limit_h_min       -15
_diffrn_reflns_limit_k_max       9
_diffrn_reflns_limit_k_min       -9
_diffrn_reflns_limit_l_max       31
_diffrn_reflns_limit_l_min       -32
_diffrn_reflns_number            26066
_diffrn_reflns_point_group_measured_fraction_full 1.000
_diffrn_reflns_point_group_measured_fraction_max 0.997
_diffrn_reflns_theta_full        67.684
_diffrn_reflns_theta_max         79.839
_diffrn_reflns_theta_min         3.497
_diffrn_ambient_environment      N~2~
_diffrn_ambient_temperature      150.00(10)
_diffrn_detector                 'Hybrid Pixel Array Detector'
_diffrn_detector_area_resol_mean 10.0000
_diffrn_detector_type            'HyPix-Arc 100'
_diffrn_measured_fraction_theta_full 1.000
_diffrn_measured_fraction_theta_max 0.997
_diffrn_measurement_details      
;
List of Runs (angles in degrees, time in seconds):

  # Type    Start    End  Width  t~exp~   \w     \q     \k     \f   Frames
#--------------------------------------------------------------------------
  1  \w     20.00  45.00   0.50    0.50    --   46.94 -95.00 -42.00   50
  2  \w    -74.00  20.00   0.50    0.50    --  -49.44  95.00  66.00  188
  3  \w    -26.00  31.00   0.50    0.50    --  -49.44  19.00-180.00  114
  4  \w   -120.00 -75.00   0.50    0.50    --  -49.44-125.00  90.00   90
  5  \w    -48.00 -11.00   0.50    0.50    --  -84.69  95.00  66.00   74
  6  \w    -79.00 -53.00   0.50    0.50    --  -84.69  95.00  66.00   52
  7  \w    -32.00  -2.00   0.50    0.50    --  -84.69  30.00-150.00   60
  8  \w    -42.00 -16.00   0.50    0.50    --  -84.69  77.00   0.00   52
  9  \w    -34.00  -3.00   0.50    0.50    --  -84.69  30.00 -90.00   62
 10  \w    -34.00  -3.00   0.50    0.50    --  -84.69  30.00 -30.00   62
 11  \w    -51.00  -6.00   0.50    0.50    --  -84.69  45.00  60.00   90
 12  \w   -123.00 -98.00   0.50    0.50    --  -84.69 -95.00 -42.00   50
 13  \w    -51.00  -6.00   0.50    0.50    --  -84.69  45.00   0.00   90
 14  \w    -91.00 -66.00   0.50    0.50    --  -84.69  77.00   0.00   50
 15  \w     53.00 106.00   0.50    0.50    --  110.85 -95.00 -42.00  106
 16  \w    106.00 143.00   0.50    0.50    --  110.85  95.00  66.00   74
 17  \w     43.00  68.00   0.50    0.50    --  110.85 -61.00-180.00   50
 18  \w     59.00  85.00   0.50    0.50    --  110.85 -77.00   0.00   52
 19  \w     34.00  59.00   0.50    0.50    --  110.85 -61.00 150.00   50
 20  \w    121.00 147.00   0.50    0.50    --  113.75  16.00 -21.15   52
 21  \w     66.00 115.00   0.50    0.50    --  113.75  24.00  11.43   98
 22  \w     45.00  82.00   0.50    0.50    --  113.75  16.00 -21.15   74
 23  \w     45.00  71.00   0.50    0.50    --  113.75 -86.00-179.62   52
 24  \w     51.00 116.00   0.50    0.50    --  113.75 -84.00  40.65  130
 25  \w     41.00 176.00   0.50    0.50    --  113.75   5.00 106.17  270
 26  \w    105.00 130.00   0.50    0.50    --  113.75 -87.00 -69.93   50
 27  \w     47.00  77.00   0.50    0.50    --  113.75 -87.00 -69.93   60
 28  \w    102.00 142.00   0.50    0.50    --  113.75  24.00-176.85   80
 29  \w    110.00 136.00   0.50    0.50    --  113.75 -88.00 111.10   52
 30  \w     81.00 136.00   0.50    0.50    --  113.75 -87.00 153.37  110
 31  \w     68.00  93.00   0.50    0.50    --  113.75  24.00-176.85   50
 32  \w    117.00 143.00   0.50    0.50    --  113.75 -86.00-179.62   52
 33  \w     49.00  74.00   0.50    0.50    --  113.75 -84.00  27.05   50
 34  \w     46.00  92.00   0.50    0.50    --  113.75 -87.00  23.87   92
 35  \w     57.00  96.00   0.50    0.50    --  113.75  13.00 132.01   78
 36  \w    146.00 172.00   0.50    0.50    --  113.75  13.00 132.01   52
 37  \w     45.00  78.00   0.50    0.50    --  113.75 -83.00  89.32   66
 38  \w     49.00  95.00   0.50    0.50    --  113.75 -79.00 115.26   92
 39  \w    149.00 177.00   0.50    0.50    --  113.75  16.00 -21.15   56
 40  \w    106.00 143.00   0.50    0.50    --  113.75 -85.00-107.80   74
 41  \w     50.00  82.00   0.50    0.50    --  113.75 -88.00 111.10   64
 42  \w     72.00  99.00   0.50    0.50    --  110.85 -79.00-154.00   54
 43  \w   -117.00 -74.00   0.50    0.50    --  -49.44-125.00-180.00   86
 44  \w   -114.00 -67.00   0.50    0.50    --  -49.44 -77.00-150.00   94
 45  \w    -53.00 -27.00   0.50    0.50    --  -49.44 -77.00-150.00   52
 46  \w    -32.00  -6.00   0.50    0.50    --  -84.69  30.00 -60.00   52
 47  \w    -32.00  -6.00   0.50    0.50    --  -84.69  30.00  30.00   52
 48  \w    -67.00 -41.00   0.50    0.50    --  -84.69  77.00-120.00   52
 49  \w   -100.00 -62.00   0.50    0.50    --  -84.69  77.00  60.00   76
 50  \w    -34.00  -3.00   0.50    0.50    --  -84.69  30.00-180.00   62
 51  \w    -98.00 -72.00   0.50    0.50    --  -84.69  77.00-120.00   52
 52  \w    -43.00 -17.00   0.50    0.50    --  -84.69  77.00  60.00   52
 53  \w    -64.00 -39.00   0.50    0.50    --  -84.69 125.00  90.00   50
 54  \w    -35.00 -10.00   0.50    0.50    --  -84.69  30.00-120.00   50
 55  \w    123.00 149.00   0.50    0.50    --  110.85  77.00  60.00   52
 56  \w     66.00 111.00   0.50    0.50    --  110.85-125.00 120.00   90
 57  \w     42.00  70.00   0.50    0.50    --  110.85-125.00 -90.00   56
 58  \w     57.00  83.00   0.50    0.50    --  110.85 -95.00 120.00   52
 59  \w     62.00  88.00   0.50    0.50    --  110.85 -95.00-180.00   52
 60  \w     34.00  59.00   0.50    0.50    --  110.85 -61.00 -90.00   50
 61  \w    142.00 168.00   0.50    0.50    --  110.85  61.00   0.00   52
 62  \w     83.00 109.00   0.50    0.50    --  110.85-125.00-180.00   52
 63  \w     86.00 111.00   0.50    0.50    --  110.85-125.00 -90.00   50
 64  \w     76.00 102.00   0.50    0.50    --  110.85 -95.00 150.00   52
 65  \w     54.00  80.00   0.50    0.50    --  110.85-125.00   0.00   52
 66  \w     87.00 113.00   0.50    0.50    --  110.85  61.00   0.00   52
 67  \w     51.00  76.00   0.50    0.50    --  110.85-125.00-180.00   50
 68  \w     42.00  68.00   0.50    0.50    --  110.85 -77.00 150.00   52
 69  \w     47.00  75.00   0.50    0.50    --  113.75 -88.00 153.95   56
 70  \w    126.00 151.00   0.50    0.50    --  113.75 -87.00  69.39   50
 71  \w     50.00  83.00   0.50    0.50    --  113.75 -87.00  69.39   66
 72  \w    106.00 138.00   0.50    0.50    --  113.75 -88.00 153.95   64
 73  \w     56.00 108.00   0.50    0.50    --  113.75-107.00 150.47  104
 74  \w    103.00 128.00   0.50    0.50    --  113.75 -88.00  -2.49   50
 75  \w     49.00  74.00   0.50    0.50    --  113.75 -87.00 -93.43   50
 76  \w     52.00  78.00   0.50    0.50    --  113.75 -88.00  -2.49   52
 77  \w    118.00 143.00   0.50    0.50    --  113.75 -79.00 115.19   50
 78  \w     49.00  84.00   0.50    0.50    --  113.75 -83.00  99.02   70
 79  \w     49.00  74.00   0.50    0.50    --  113.75 -80.00 -17.91   50
 80  \w    105.00 131.00   0.50    0.50    --  113.75  20.00  98.15   52
 81  \w     91.00 117.00   0.50    0.50    --  113.75-132.00  68.62   52
 82  \w     53.00  93.00   0.50    0.50    --  113.75  20.00  98.15   80
 83  \w    109.00 135.00   0.50    0.50    --  113.75  19.00 -36.86   52
 84  \w     49.00  83.00   0.50    0.50    --  113.75  19.00 -36.86   68
 85  \w    116.00 142.00   0.50    0.50    --  113.75 -88.00-137.43   52
 86  \w     46.00  71.00   0.50    0.50    --  113.75 -88.00-137.43   50
 87  \w     46.00  72.00   0.50    0.50    --  113.75 -80.00  51.42   52
 88  \w     83.00 109.00   0.50    0.50    --  113.75-118.00 -55.10   52
 89  \w    119.00 144.00   0.50    0.50    --  113.75 -83.00  89.29   50
 90  \w    118.00 144.00   0.50    0.50    --  113.75  24.00 139.85   52
 91  \w     75.00 100.00   0.50    0.50    --  113.75  24.00 139.85   50
 92  \w    120.00 149.00   0.50    0.50    --  113.75 -84.00  26.95   58
 93  \w     45.00  71.00   0.50    0.50    --  113.75 -82.00-112.71   52
 94  \w     48.00  74.00   0.50    0.50    --  113.75-118.00 -55.10   52
;
_diffrn_measurement_device       'four-circle diffractometer'
_diffrn_measurement_device_type  'XtaLAB Synergy, Dualflex, HyPix-Arc 100'
_diffrn_measurement_method       '\w scans'
_diffrn_orient_matrix_type       
'CrysAlisPro convention (1999,Acta A55,543-557)'
_diffrn_orient_matrix_UB_11      0.0456048000
_diffrn_orient_matrix_UB_12      -0.1795183000
_diffrn_orient_matrix_UB_13      -0.0018595000
_diffrn_orient_matrix_UB_21      -0.0624523000
_diffrn_orient_matrix_UB_22      -0.0373873000
_diffrn_orient_matrix_UB_23      -0.0517790000
_diffrn_orient_matrix_UB_31      0.0826631000
_diffrn_orient_matrix_UB_32      0.0707080000
_diffrn_orient_matrix_UB_33      -0.0320991000
_diffrn_oxdiff_digest_hkl        
;
434cf34aec18010e23cff91aa52a5bc2a6e5a5
;
_diffrn_oxdiff_digest_od_ed      
;

;
_diffrn_radiation_monochromator  mirror
_diffrn_radiation_probe          x-ray
_diffrn_radiation_type           'Cu K\a'
_diffrn_radiation_wavelength     1.54184
_diffrn_source                   'micro-focus sealed X-ray tube'
_diffrn_source_type              'PhotonJet (Cu) X-ray Source'
_reflns_Friedel_coverage         0.000
_reflns_Friedel_fraction_full    .
_reflns_Friedel_fraction_max     .
_reflns_number_gt                2879
_reflns_number_total             2929
_reflns_special_details          
;
 Reflections were merged by SHELXL according to the crystal
 class for the calculation of statistics and refinement.
 
 _reflns_Friedel_fraction is defined as the number of unique
 Friedel pairs measured divided by the number that would be
 possible theoretically, ignoring centric projections and
 systematic absences.
;
_reflns_threshold_expression     'I > 2\s(I)'
_computing_cell_refinement       'CrysAlisPro 1.171.44.98a (Rigaku OD, 2025)'
_computing_data_collection       
'CrysAlisPro system (CCD 43.101a 64-bit (release 13-12-2023))'
_computing_data_reduction        'CrysAlisPro 1.171.44.98a (Rigaku OD, 2025)'
_computing_molecular_graphics    'Olex2 1.5-ac7-014 (Dolomanov et al., 2009)'
_computing_publication_material  'Olex2 1.5-ac7-014 (Dolomanov et al., 2009)'
_computing_structure_refinement  'SHELXL 2019/3 (Sheldrick, 2015)'
_computing_structure_solution    'SHELXT  (Sheldrick, 2015)'
_refine_diff_density_max         0.307
_refine_diff_density_min         -0.312
_refine_diff_density_rms         0.043
_refine_ls_extinction_coef       0.00029(6)
_refine_ls_extinction_expression Fc^*^=kFc[1+0.001xFc^2^\l^3^/sin(2\q)]^-1/4^
_refine_ls_extinction_method     'SHELXL-2019/2 (Sheldrick 2019)'
_refine_ls_goodness_of_fit_ref   1.136
_refine_ls_hydrogen_treatment    constr
_refine_ls_matrix_type           full
_refine_ls_number_parameters     192
_refine_ls_number_reflns         2929
_refine_ls_number_restraints     0
_refine_ls_R_factor_all          0.0336
_refine_ls_R_factor_gt           0.0333
_refine_ls_restrained_S_all      1.136
_refine_ls_shift/su_max          0.001
_refine_ls_shift/su_mean         0.000
_refine_ls_structure_factor_coef Fsqd
_refine_ls_weighting_details     
'w=1/[\s^2^(Fo^2^)+(0.0431P)^2^+2.2756P] where P=(Fo^2^+2Fc^2^)/3'
_refine_ls_weighting_scheme      calc
_refine_ls_wR_factor_gt          0.0921
_refine_ls_wR_factor_ref         0.0923
_refine_special_details          ?
_olex2_refinement_description    
;
1. Fixed Uiso
 At 1.2 times of:
  All C(H) groups
 At 1.5 times of:
  All C(H,H,H) groups
2.a Aromatic/amide H refined with riding coordinates:
 C4(H4), C5(H5), C6(H6), C7(H7), C9(H9), C13(H13), C14(H14), C15(H15), C16(H16)
2.b Idealised Me refined as rotating group:
 C2(H2A,H2B,H2C)
;
_atom_sites_solution_hydrogens   geom
_atom_sites_solution_primary     dual
_atom_sites_solution_secondary   ?
loop_
_atom_site_label
_atom_site_type_symbol
_atom_site_fract_x
_atom_site_fract_y
_atom_site_fract_z
_atom_site_U_iso_or_equiv
_atom_site_adp_type
_atom_site_occupancy
_atom_site_site_symmetry_order
_atom_site_calc_flag
_atom_site_refinement_flags_posn
_atom_site_refinement_flags_adp
_atom_site_refinement_flags_occupancy
_atom_site_disorder_assembly
_atom_site_disorder_group
S1 S 0.51089(2) 0.23281(4) 0.49080(2) 0.02855(12) Uani 1 1 d . . . . .
O1 O 0.68731(9) 0.42179(16) 0.39325(4) 0.0440(3) Uani 1 1 d . . . . .
N1 N 0.67528(8) 0.43475(15) 0.50495(4) 0.0287(3) Uani 1 1 d . . . . .
N2 N 0.73831(9) 0.54512(15) 0.58696(5) 0.0296(3) Uani 1 1 d . . . . .
C1 C 0.66791(10) 0.44677(17) 0.55867(5) 0.0276(3) Uani 1 1 d . . . . .
C2 C 0.81664(10) 0.6420(2) 0.56489(6) 0.0345(3) Uani 1 1 d . . . . .
H2A H 0.818471 0.615127 0.527207 0.052 Uiso 1 1 calc R U . . .
H2B H 0.879743 0.611760 0.583454 0.052 Uiso 1 1 calc R U . . .
H2C H 0.804471 0.764210 0.569138 0.052 Uiso 1 1 calc R U . . .
C3 C 0.71919(10) 0.54285(18) 0.63929(5) 0.0296(3) Uani 1 1 d . . . . .
C4 C 0.76792(12) 0.6249(2) 0.68261(6) 0.0356(3) Uani 1 1 d . . . . .
H4 H 0.824139 0.693979 0.678610 0.043 Uiso 1 1 calc R U . . .
C5 C 0.73107(13) 0.6016(2) 0.73136(6) 0.0380(3) Uani 1 1 d . . . . .
H5 H 0.762406 0.656551 0.761431 0.046 Uiso 1 1 calc R U . . .
C6 C 0.64864(12) 0.49903(19) 0.73773(6) 0.0369(3) Uani 1 1 d . . . . .
H6 H 0.625722 0.485055 0.771990 0.044 Uiso 1 1 calc R U . . .
C7 C 0.60024(12) 0.41813(19) 0.69527(6) 0.0344(3) Uani 1 1 d . . . . .
H7 H 0.544366 0.348882 0.699947 0.041 Uiso 1 1 calc R U . . .
C8 C 0.63524(10) 0.44010(18) 0.64469(5) 0.0293(3) Uani 1 1 d . . . . .
C9 C 0.60343(10) 0.38110(18) 0.59356(5) 0.0297(3) Uani 1 1 d . . . . .
H9 H 0.548323 0.309929 0.584719 0.036 Uiso 1 1 calc R U . . .
C10 C 0.61422(10) 0.35066(17) 0.47427(5) 0.0270(3) Uani 1 1 d . . . . .
C11 C 0.62460(10) 0.34426(18) 0.41483(5) 0.0295(3) Uani 1 1 d . . . . .
C12 C 0.54708(10) 0.23646(17) 0.38925(5) 0.0267(3) Uani 1 1 d . . . . .
C13 C 0.53375(11) 0.19673(19) 0.33562(5) 0.0311(3) Uani 1 1 d . . . . .
H13 H 0.578712 0.236744 0.311488 0.037 Uiso 1 1 calc R U . . .
C14 C 0.45386(11) 0.0980(2) 0.31817(5) 0.0326(3) Uani 1 1 d . . . . .
H14 H 0.443946 0.069615 0.281736 0.039 Uiso 1 1 calc R U . . .
C15 C 0.38786(11) 0.03973(19) 0.35357(5) 0.0316(3) Uani 1 1 d . . . . .
H15 H 0.332871 -0.026534 0.340797 0.038 Uiso 1 1 calc R U . . .
C16 C 0.40096(10) 0.07681(18) 0.40728(5) 0.0292(3) Uani 1 1 d . . . . .
H16 H 0.356194 0.036098 0.431416 0.035 Uiso 1 1 calc R U . . .
C17 C 0.48126(10) 0.17486(17) 0.42436(5) 0.0259(3) Uani 1 1 d . . . . .

loop_
_atom_site_aniso_label
_atom_site_aniso_U_11
_atom_site_aniso_U_22
_atom_site_aniso_U_33
_atom_site_aniso_U_23
_atom_site_aniso_U_13
_atom_site_aniso_U_12
S1 0.02823(19) 0.0359(2) 0.02156(18) 0.00059(12) 0.00219(12) -0.00853(12)
O1 0.0445(6) 0.0568(7) 0.0320(6) -0.0044(5) 0.0117(5) -0.0243(5)
N1 0.0292(6) 0.0305(6) 0.0267(6) -0.0013(4) 0.0025(4) -0.0039(5)
N2 0.0290(6) 0.0319(6) 0.0278(6) -0.0016(5) 0.0007(4) -0.0060(5)
C1 0.0276(6) 0.0283(6) 0.0268(6) -0.0015(5) 0.0004(5) -0.0026(5)
C2 0.0303(7) 0.0387(8) 0.0343(7) -0.0009(6) 0.0015(6) -0.0101(6)
C3 0.0321(7) 0.0293(7) 0.0269(6) 0.0003(5) -0.0013(5) 0.0016(5)
C4 0.0374(7) 0.0360(8) 0.0324(7) -0.0017(6) -0.0057(6) -0.0018(6)
C5 0.0494(9) 0.0356(8) 0.0272(7) -0.0018(6) -0.0090(6) 0.0032(7)
C6 0.0508(9) 0.0341(8) 0.0257(6) 0.0027(6) 0.0028(6) 0.0066(6)
C7 0.0407(8) 0.0330(7) 0.0298(7) 0.0025(6) 0.0048(6) 0.0010(6)
C8 0.0323(7) 0.0277(7) 0.0276(7) 0.0002(5) 0.0008(5) 0.0013(5)
C9 0.0306(7) 0.0311(7) 0.0274(7) -0.0007(5) 0.0021(5) -0.0049(5)
C10 0.0269(6) 0.0282(6) 0.0262(6) 0.0007(5) 0.0038(5) -0.0031(5)
C11 0.0298(7) 0.0324(7) 0.0266(6) -0.0011(5) 0.0047(5) -0.0050(5)
C12 0.0274(6) 0.0276(6) 0.0252(6) 0.0011(5) 0.0027(5) -0.0020(5)
C13 0.0346(7) 0.0347(7) 0.0246(6) 0.0006(5) 0.0057(5) -0.0049(6)
C14 0.0369(7) 0.0383(8) 0.0226(6) -0.0017(5) 0.0013(5) -0.0034(6)
C15 0.0305(7) 0.0360(7) 0.0277(7) -0.0003(6) -0.0019(5) -0.0062(6)
C16 0.0281(6) 0.0347(7) 0.0247(6) 0.0029(5) 0.0011(5) -0.0050(5)
C17 0.0276(6) 0.0276(6) 0.0222(6) 0.0027(5) 0.0008(5) -0.0007(5)

_geom_special_details            
;
 All esds (except the esd in the dihedral angle between two l.s. planes)
 are estimated using the full covariance matrix.  The cell esds are taken
 into account individually in the estimation of esds in distances, angles
 and torsion angles; correlations between esds in cell parameters are only
 used when they are defined by crystal symmetry.  An approximate (isotropic)
 treatment of cell esds is used for estimating esds involving l.s. planes.
;
loop_
_geom_bond_atom_site_label_1
_geom_bond_atom_site_label_2
_geom_bond_distance
_geom_bond_site_symmetry_2
_geom_bond_publ_flag
S1 C10 1.7608(13) . ?
S1 C17 1.7630(13) . ?
O1 C11 1.2112(17) . ?
N1 C1 1.3758(17) . ?
N1 C10 1.2807(18) . ?
N2 C1 1.3900(17) . ?
N2 C2 1.4547(17) . ?
N2 C3 1.3702(18) . ?
C1 C9 1.3898(19) . ?
C2 H2A 0.9800 . ?
C2 H2B 0.9800 . ?
C2 H2C 0.9800 . ?
C3 C4 1.399(2) . ?
C3 C8 1.415(2) . ?
C4 H4 0.9500 . ?
C4 C5 1.379(2) . ?
C5 H5 0.9500 . ?
C5 C6 1.401(2) . ?
C6 H6 0.9500 . ?
C6 C7 1.376(2) . ?
C7 H7 0.9500 . ?
C7 C8 1.4102(19) . ?
C8 C9 1.4148(19) . ?
C9 H9 0.9500 . ?
C10 C11 1.5241(18) . ?
C11 C12 1.4679(19) . ?
C12 C13 1.3936(19) . ?
C12 C17 1.3947(18) . ?
C13 H13 0.9500 . ?
C13 C14 1.383(2) . ?
C14 H14 0.9500 . ?
C14 C15 1.393(2) . ?
C15 H15 0.9500 . ?
C15 C16 1.3909(19) . ?
C16 H16 0.9500 . ?
C16 C17 1.3822(19) . ?

loop_
_geom_angle_atom_site_label_1
_geom_angle_atom_site_label_2
_geom_angle_atom_site_label_3
_geom_angle
_geom_angle_site_symmetry_1
_geom_angle_site_symmetry_3
_geom_angle_publ_flag
C10 S1 C17 92.33(6) . . ?
C10 N1 C1 123.08(12) . . ?
C1 N2 C2 126.19(12) . . ?
C3 N2 C1 108.65(11) . . ?
C3 N2 C2 125.09(12) . . ?
N1 C1 N2 116.86(12) . . ?
N1 C1 C9 134.32(13) . . ?
C9 C1 N2 108.83(12) . . ?
N2 C2 H2A 109.5 . . ?
N2 C2 H2B 109.5 . . ?
N2 C2 H2C 109.5 . . ?
H2A C2 H2B 109.5 . . ?
H2A C2 H2C 109.5 . . ?
H2B C2 H2C 109.5 . . ?
N2 C3 C4 129.88(14) . . ?
N2 C3 C8 108.21(12) . . ?
C4 C3 C8 121.90(14) . . ?
C3 C4 H4 121.3 . . ?
C5 C4 C3 117.32(15) . . ?
C5 C4 H4 121.3 . . ?
C4 C5 H5 119.1 . . ?
C4 C5 C6 121.76(14) . . ?
C6 C5 H5 119.1 . . ?
C5 C6 H6 119.4 . . ?
C7 C6 C5 121.23(14) . . ?
C7 C6 H6 119.4 . . ?
C6 C7 H7 120.7 . . ?
C6 C7 C8 118.67(14) . . ?
C8 C7 H7 120.7 . . ?
C3 C8 C9 107.15(12) . . ?
C7 C8 C3 119.11(13) . . ?
C7 C8 C9 133.73(14) . . ?
C1 C9 C8 107.16(12) . . ?
C1 C9 H9 126.4 . . ?
C8 C9 H9 126.4 . . ?
N1 C10 S1 128.50(11) . . ?
N1 C10 C11 120.98(12) . . ?
C11 C10 S1 110.52(9) . . ?
O1 C11 C10 123.25(12) . . ?
O1 C11 C12 126.82(13) . . ?
C12 C11 C10 109.91(11) . . ?
C13 C12 C11 126.80(12) . . ?
C13 C12 C17 119.99(13) . . ?
C17 C12 C11 113.19(12) . . ?
C12 C13 H13 120.6 . . ?
C14 C13 C12 118.81(13) . . ?
C14 C13 H13 120.6 . . ?
C13 C14 H14 119.7 . . ?
C13 C14 C15 120.54(13) . . ?
C15 C14 H14 119.7 . . ?
C14 C15 H15 119.4 . . ?
C16 C15 C14 121.22(13) . . ?
C16 C15 H15 119.4 . . ?
C15 C16 H16 121.1 . . ?
C17 C16 C15 117.79(13) . . ?
C17 C16 H16 121.1 . . ?
C12 C17 S1 113.96(10) . . ?
C16 C17 S1 124.39(10) . . ?
C16 C17 C12 121.64(12) . . ?

loop_
_geom_torsion_atom_site_label_1
_geom_torsion_atom_site_label_2
_geom_torsion_atom_site_label_3
_geom_torsion_atom_site_label_4
_geom_torsion
_geom_torsion_site_symmetry_1
_geom_torsion_site_symmetry_2
_geom_torsion_site_symmetry_3
_geom_torsion_site_symmetry_4
_geom_torsion_publ_flag
S1 C10 C11 O1 176.49(13) . . . . ?
S1 C10 C11 C12 -1.97(14) . . . . ?
O1 C11 C12 C13 3.2(3) . . . . ?
O1 C11 C12 C17 -175.29(15) . . . . ?
N1 C1 C9 C8 179.94(15) . . . . ?
N1 C10 C11 O1 -2.9(2) . . . . ?
N1 C10 C11 C12 178.60(13) . . . . ?
N2 C1 C9 C8 -0.22(16) . . . . ?
N2 C3 C4 C5 178.97(15) . . . . ?
N2 C3 C8 C7 -179.74(13) . . . . ?
N2 C3 C8 C9 -0.51(16) . . . . ?
C1 N1 C10 S1 -0.5(2) . . . . ?
C1 N1 C10 C11 178.80(13) . . . . ?
C1 N2 C3 C4 -178.53(15) . . . . ?
C1 N2 C3 C8 0.38(16) . . . . ?
C2 N2 C1 N1 2.6(2) . . . . ?
C2 N2 C1 C9 -177.25(13) . . . . ?
C2 N2 C3 C4 -1.3(2) . . . . ?
C2 N2 C3 C8 177.57(13) . . . . ?
C3 N2 C1 N1 179.77(12) . . . . ?
C3 N2 C1 C9 -0.10(16) . . . . ?
C3 C4 C5 C6 0.5(2) . . . . ?
C3 C8 C9 C1 0.45(16) . . . . ?
C4 C3 C8 C7 -0.7(2) . . . . ?
C4 C3 C8 C9 178.50(13) . . . . ?
C4 C5 C6 C7 -0.6(2) . . . . ?
C5 C6 C7 C8 0.1(2) . . . . ?
C6 C7 C8 C3 0.6(2) . . . . ?
C6 C7 C8 C9 -178.38(15) . . . . ?
C7 C8 C9 C1 179.51(16) . . . . ?
C8 C3 C4 C5 0.2(2) . . . . ?
C10 S1 C17 C12 1.47(11) . . . . ?
C10 S1 C17 C16 -178.81(13) . . . . ?
C10 N1 C1 N2 -178.78(13) . . . . ?
C10 N1 C1 C9 1.1(3) . . . . ?
C10 C11 C12 C13 -178.43(14) . . . . ?
C10 C11 C12 C17 3.10(17) . . . . ?
C11 C12 C13 C14 -177.48(14) . . . . ?
C11 C12 C17 S1 -2.94(16) . . . . ?
C11 C12 C17 C16 177.33(13) . . . . ?
C12 C13 C14 C15 0.2(2) . . . . ?
C13 C12 C17 S1 178.47(11) . . . . ?
C13 C12 C17 C16 -1.3(2) . . . . ?
C13 C14 C15 C16 -0.9(2) . . . . ?
C14 C15 C16 C17 0.6(2) . . . . ?
C15 C16 C17 S1 -179.20(11) . . . . ?
C15 C16 C17 C12 0.5(2) . . . . ?
C17 S1 C10 N1 179.73(14) . . . . ?
C17 S1 C10 C11 0.35(11) . . . . ?
C17 C12 C13 C14 0.9(2) . . . . ?

_shelx_res_file                  
;
TITL 09am23jcw203.res in C2/c
    09am23jcw203.res
    created by SHELXL-2019/3 at 16:51:33 on 14-Mar-2025
CELL 1.54184 13.6403 7.84 25.3454 90 94.102 90
ZERR 8 0.0001 0.0001 0.0002 0 0.001 0
LATT 7
SYMM -X,+Y,0.5-Z
SFAC C H N O S
UNIT 136 96 16 8 8

L.S. 4
PLAN  5
SIZE 0.1 0.15 0.16
TEMP -123
CONF
BOND
MORE -1
BOND $H
fmap 2
ACTA
REM <olex2.extras>
REM <HklSrc "%.\\09AM23JCW203.hkl">
REM </olex2.extras>

WGHT    0.043100    2.275600
EXTI    0.000292
FVAR       2.48724
S1    5    0.510887    0.232807    0.490798    11.00000    0.02823    0.03593 =
         0.02156    0.00059    0.00219   -0.00853
O1    4    0.687307    0.421793    0.393249    11.00000    0.04446    0.05676 =
         0.03197   -0.00441    0.01173   -0.02429
N1    3    0.675276    0.434754    0.504947    11.00000    0.02917    0.03046 =
         0.02667   -0.00128    0.00250   -0.00394
N2    3    0.738313    0.545123    0.586957    11.00000    0.02903    0.03192 =
         0.02779   -0.00158    0.00065   -0.00595
C1    1    0.667909    0.446774    0.558672    11.00000    0.02759    0.02825 =
         0.02680   -0.00146    0.00036   -0.00258
C2    1    0.816639    0.641955    0.564888    11.00000    0.03032    0.03875 =
         0.03427   -0.00087    0.00145   -0.01009
AFIX 137
H2A   2    0.818471    0.615127    0.527207    11.00000   -1.50000
H2B   2    0.879743    0.611760    0.583454    11.00000   -1.50000
H2C   2    0.804471    0.764210    0.569138    11.00000   -1.50000
AFIX   0
C3    1    0.719193    0.542846    0.639292    11.00000    0.03212    0.02934 =
         0.02694    0.00031   -0.00131    0.00158
C4    1    0.767920    0.624935    0.682614    11.00000    0.03738    0.03596 =
         0.03240   -0.00166   -0.00573   -0.00177
AFIX  43
H4    2    0.824139    0.693979    0.678610    11.00000   -1.20000
AFIX   0
C5    1    0.731066    0.601605    0.731363    11.00000    0.04942    0.03562 =
         0.02717   -0.00179   -0.00903    0.00324
AFIX  43
H5    2    0.762406    0.656551    0.761431    11.00000   -1.20000
AFIX   0
C6    1    0.648635    0.499030    0.737731    11.00000    0.05082    0.03408 =
         0.02571    0.00265    0.00280    0.00658
AFIX  43
H6    2    0.625722    0.485055    0.771990    11.00000   -1.20000
AFIX   0
C7    1    0.600236    0.418131    0.695272    11.00000    0.04066    0.03301 =
         0.02980    0.00254    0.00483    0.00105
AFIX  43
H7    2    0.544366    0.348882    0.699947    11.00000   -1.20000
AFIX   0
C8    1    0.635243    0.440097    0.644693    11.00000    0.03235    0.02770 =
         0.02757    0.00025    0.00079    0.00132
C9    1    0.603432    0.381101    0.593556    11.00000    0.03059    0.03114 =
         0.02740   -0.00071    0.00212   -0.00486
AFIX  43
H9    2    0.548323    0.309929    0.584719    11.00000   -1.20000
AFIX   0
C10   1    0.614218    0.350659    0.474269    11.00000    0.02694    0.02822 =
         0.02625    0.00074    0.00382   -0.00307
C11   1    0.624600    0.344260    0.414826    11.00000    0.02978    0.03238 =
         0.02659   -0.00113    0.00467   -0.00499
C12   1    0.547075    0.236465    0.389249    11.00000    0.02744    0.02762 =
         0.02519    0.00113    0.00269   -0.00201
C13   1    0.533747    0.196726    0.335624    11.00000    0.03461    0.03472 =
         0.02457    0.00062    0.00573   -0.00489
AFIX  43
H13   2    0.578712    0.236744    0.311488    11.00000   -1.20000
AFIX   0
C14   1    0.453862    0.097957    0.318169    11.00000    0.03686    0.03831 =
         0.02259   -0.00170    0.00132   -0.00343
AFIX  43
H14   2    0.443946    0.069615    0.281736    11.00000   -1.20000
AFIX   0
C15   1    0.387857    0.039732    0.353568    11.00000    0.03052    0.03604 =
         0.02774   -0.00029   -0.00192   -0.00617
AFIX  43
H15   2    0.332871   -0.026534    0.340797    11.00000   -1.20000
AFIX   0
C16   1    0.400957    0.076811    0.407276    11.00000    0.02814    0.03467 =
         0.02471    0.00290    0.00115   -0.00500
AFIX  43
H16   2    0.356194    0.036098    0.431416    11.00000   -1.20000
AFIX   0
C17   1    0.481264    0.174860    0.424357    11.00000    0.02760    0.02764 =
         0.02221    0.00267    0.00083   -0.00069
HKLF 4


REM  09am23jcw203.res in C2/c
REM wR2 = 0.0923, GooF = S = 1.136, Restrained GooF = 1.136 for all data
REM R1 = 0.0333 for 2879 Fo > 4sig(Fo) and 0.0336 for all 2929 data
REM 192 parameters refined using 0 restraints

END

WGHT      0.0431      2.2756

REM Highest difference peak  0.307,  deepest hole -0.312,  1-sigma level  0.043
Q1    1   0.6200  0.3519  0.4470  11.00000  0.05    0.31
Q2    1   0.5825  0.2889  0.3997  11.00000  0.05    0.27
Q3    1   0.4941  0.1987  0.4516  11.00000  0.05    0.25
Q4    1   0.5115  0.2060  0.4069  11.00000  0.05    0.24
Q5    1   0.6185  0.3935  0.6221  11.00000  0.05    0.24
;
_shelx_res_checksum              22174
_shelx_hkl_file                  
;
   0   0  -2 149936. 3146.18   2
   0   0  -2 152822. 3145.09   3
   0   0  -3 8.59131 6.34969   2
   0   0  -3 3.80699 5.25428   3
   0   0  -4 29134.4 627.521   2
   0   0  -4 29654.0 625.455   3
   0   0  -5 7.68823 9.86844   3
   0   0  -5-0.65606 10.9751   2
   0   0  -6 851.008 38.2556   2
   0   0  -6 831.184 36.5496   3
   0   0  -7 21.5233 13.9023   2
   0   0  -8 13675.4 319.482   2
   0   0  -9 61.9873 17.6713   2
   0   0 -10 126121. 2660.92   2
   0   0 -11 98.7285 22.6837  12
   0   0 -11 127.453 24.0677   2
   0   0 -12 245789. 5134.09  12
   0   0 -12 244260. 5137.16   2
   0   0 -13 14.6470 18.4717  12
   0   0 -13 15.5669 17.9214   2
   0   0 -14 20633.1 469.000  53
   0   0 -14 20505.8 493.848  12
   0   0 -15 8.27135 10.8710  53
   0   0 -15-6.65606 16.4720  12
   0   0 -15-7.06335 18.7765   2
   0   0 -16 3322.27 129.954  12
   0   0 -16 3182.95 128.549   2
   0   0 -17 2.63731 20.8025  12
   0   0 -17 69.3436 25.5465   2
   0   0 -18 106.152 27.6341   5
   0   0 -18 165.493 34.3477   2
   0   0 -19 17.0847 23.6993   5
   0   0  19 77.4612 23.4595  35
   0   0 -19 9.56118 23.9662   2
   0   0 -19 1.95659 14.7167  24
   0   0 -20 7565.08 220.682  24
   0   0 -20 7977.89 249.318   5
   0   0  20 7830.87 231.146  35
   0   0 -20 8100.84 256.219   2
   0   0 -20 7762.96 223.427  87
   0   0 -20 7818.26 239.604  74
   0   0 -21 3.44387 24.5667   2
   0   0 -21 22.0088 23.5863  74
   0   0 -21 4.32255 17.6172  87
   0   0  21 16.6917 19.4365  35
   0   0 -21 34.9103 24.7425   5
   0   0 -22 15933.6 428.221   2
   0   0  22 15906.0 394.884  35
   0   0  22 14380.8 383.234  80
   0   0 -22 14833.5 385.513  87
   0   0 -22 15960.8 408.075  74
   0   0 -23-3.31742 25.2549   5
   0   0 -23 14.2405 24.6808   2
   0   0  23 16.5983 17.8314  35
   0   0 -23 13.0198 16.5213  87
   0   0  23 34.8481 18.6742  80
   0   0 -23 8.38261 22.0368  74
   0   0 -24 8635.89 269.415   5
   0   0 -24 8276.95 270.330   2
   0   0 -24 8847.80 257.170  74
   0   0 -24 8170.39 236.340  87
   0   0  24 8362.49 242.032  35
   0   0 -25 3.92751 16.3422  87
   0   0 -25-9.34938 24.5759   5
   0   0  25-8.44019 17.9144  35
   0   0 -26 786.015 57.8542  52
   0   0 -26 754.117 49.9319  87
   0   0 -26 702.057 46.4974  71
   0   0 -26 735.326 63.6811   5
   0   0 -27-2.64385 22.4463   5
   0   0 -27-6.27409 18.1006  52
   0   0  28 27.4389 14.7757  91
   0   0 -28 22.0081 13.0087  71
   0   0 -28 9.50305 20.3718   5
   0   0  29 40.2503 15.2264  91
   0   0 -29 3.80015 10.3564  71
   0   0 -29 18.2995 19.9355   5
   0   0 -30 82.5212 16.5080  37
   0   0  30 47.4390 11.7864  91
   0   0 -31 21.7649 8.67938  56
   0   0  31 1.05089 6.40188  91
   0   0 -31-5.23179 10.0138  37
   0   0 -32 1089.04 35.8864  78
   0   0 -32 1057.88 34.5369  37
   0   2   0 55501.6 1161.23   4
   0  -2   0 54941.5 1170.59  45
   0   2  -1 2998.12 75.7457   4
   0  -2   1 2895.39 82.8375  45
   0  -2  -1 2818.25 82.7367  45
   0   2  -2 97401.3 1990.77   4
   0   2  -2 95662.5 1978.50   2
   0  -2  -2 94024.0 1979.88   2
   0   2  -3 86.7077 10.6363   4
   0  -2  -3 116.159 9.89460   2
   0   2  -3 117.348 9.47532   2
   0  -2  -4 53416.0 1120.29   2
   0   2  -4 52744.3 1118.62   2
   0   2  -4 53643.4 1121.89   4
   0  -2  -5 30728.9 672.067   2
   0   2  -5 30943.7 670.391   2
   0   2  -5 32963.6 681.703   3
   0  -2  -6 45217.6 986.677   2
   0   2  -6 45910.0 985.237   2
   0   2  -6 48346.1 994.283   3
   0  -2   7 17920.9 397.499  44
   0  -2  -7 17890.7 405.635   2
   0   2  -7 18464.9 410.903   3
   0   2  -7 17984.4 403.774   2
   0  -2  -8 318.385 22.6135  44
   0  -2   8 292.834 19.3253  44
   0  -2  -8 257.990 24.9153   2
   0   2  -8 259.337 23.0716   2
   0   2  -8 300.301 26.7993   3
   0   2  -9 7112.08 188.965   7
   0   2  -9 7308.43 190.472  51
   0  -2  -9 6815.36 184.808   2
   0   2  -9 7027.69 183.411   2
   0   2  -9 7284.19 190.545   3
   0  -2   9 6963.52 165.747  44
   0  -2  -9 6902.82 172.011  44
   0   2 -10 42307.9 893.361  50
   0   2 -10 41800.7 892.078  51
   0  -2 -10 39233.3 864.881  44
   0   2 -10 39549.6 882.988   2
   0   2 -10 41565.0 892.357   3
   0  -2 -10 39812.4 886.371   2
   0  -2 -11 1595.25 70.0651  12
   0   2 -11 1599.64 70.1869  12
   0   2 -11 1668.42 75.0252  51
   0   2 -11 1714.85 75.3052  50
   0   2  11 1711.79 65.3121  46
   0  -2 -11 1893.59 58.5285  44
   0   2 -11 1545.83 70.2208   2
   0  -2 -11 1593.15 71.9080   2
   0   2 -11 1699.58 75.8744   3
   0  -2 -12 7271.46 211.592   2
   0   2 -12 7713.33 216.647   3
   0   2 -12 7173.98 208.591   2
   0  -2 -12 7736.66 210.993  12
   0   2 -12 7490.12 209.323  12
   0   2 -12 7629.79 214.911  51
   0   2 -12 7804.08 216.338  50
   0   2  12 8283.77 201.173  46
   0  -2 -13 243.835 31.0331  12
   0   2 -13 205.607 29.2750  12
   0   2 -13 224.047 30.4873  50
   0   2 -13 237.442 32.6205  51
   0  -2 -14 232.183 32.8996   2
   0   2 -14 203.312 29.8968   2
   0   2 -14 233.481 32.6045   3
   0   2 -14 253.163 32.3246  12
   0  -2 -14 238.740 32.6530  12
   0   2 -14 243.903 32.6315  50
   0   2 -14 220.337 32.4603  51
   0   2  14 276.370 27.4081  46
   0  -2 -15 2614.51 106.339   5
   0   2 -15 2607.51 104.640   5
   0  -2 -15 2507.40 108.532   2
   0   2 -15 2747.03 114.910   3
   0   2 -15 2603.11 108.877   2
   0   2 -15 2673.58 110.044  12
   0   2 -15 2644.67 112.698  50
   0   2 -16 5204.24 169.152   5
   0   2 -16 5563.40 182.457  50
   0   2 -16 5357.41 176.123   2
   0  -2 -16 5136.68 176.459   2
   0  -2 -17 1333.70 77.3528   5
   0   2 -17 1296.69 75.2747   5
   0   2 -17 1197.30 74.9490   2
   0  -2 -17 1374.22 81.5237   2
   0   2  17 1333.53 81.6417  82
   0   2 -17 1297.04 73.9079  53
   0   2 -17 1347.44 79.0861  74
   0   2 -18 15043.1 384.760  53
   0   2 -18 15208.5 371.787  24
   0  -2 -18 14490.7 388.469   5
   0   2 -18 14737.4 386.620   5
   0  -2  18 13982.6 357.559  91
   0   2 -18 15369.4 371.070  87
   0   2  18 15281.3 401.982  82
   0   2 -18 14047.6 357.971  71
   0  -2 -18 15300.2 399.921   2
   0   2 -18 15434.5 397.382   2
   0   2  18 14609.8 391.209  25
   0   2 -18 15147.3 394.708  74
   0   2 -19 951.355 65.8470  53
   0   2 -19 892.186 58.0585  24
   0  -2 -19 879.735 67.8052   5
   0   2 -19 934.886 67.6285   5
   0  -2  19 938.556 54.3452  91
   0   2 -19 1046.47 61.4075  87
   0   2  19 907.208 71.7673  82
   0   2 -19 898.687 53.3383  71
   0   2 -19 1004.42 72.0022   2
   0  -2 -19 851.711 68.3898   2
   0   2  19 861.662 66.6241  25
   0   2 -19 1000.79 71.0914  74
   0   2  20 4369.65 165.890  25
   0  -2 -20 4436.44 171.459   2
   0   2 -20 4285.28 166.602   2
   0   2 -20 4153.08 138.109  71
   0   2 -20 4262.95 156.960  53
   0   2 -20 4497.81 148.510  24
   0  -2 -20 4327.25 164.626   5
   0   2 -20 4194.65 160.374   5
   0   2  20 4049.45 161.273  35
   0   2  20 4429.18 171.025  82
   0   2 -20 4357.03 166.646  74
   0  -2  20 4111.77 137.949  91
   0   2 -20 4619.08 149.693  87
   0   2 -21 4841.19 161.592  24
   0   2 -21 5364.90 167.508  87
   0  -2  21 4783.90 155.090  91
   0   2  21 4879.35 181.449  35
   0   2  21 5302.83 192.577  82
   0   2 -21 4846.16 154.499  71
   0   2 -21 5053.13 184.922   2
   0  -2 -21 5189.51 189.918   2
   0   2  21 4883.04 179.640  25
   0   2 -21 5160.47 185.617  74
   0   2  22 6844.94 223.817  25
   0  -2 -22 6692.05 230.582   2
   0   2 -22 6733.08 228.613   2
   0   2 -22 7013.49 206.089  24
   0  -2 -22 7021.72 230.326   5
   0   2 -22 6973.84 225.718   5
   0   2  22 6599.96 224.274  35
   0   2 -22 7136.11 199.682  71
   0   2 -22 7085.31 219.374  53
   0  -2  22 6816.83 198.087  91
   0   2 -22 6971.44 229.714  74
   0   2  23 1671.85 91.6204  25
   0   2 -23 1575.30 95.5623   2
   0  -2 -23 1429.77 93.4787   2
   0   2 -23 1590.03 85.9381  53
   0   2 -23 1597.57 92.4889   5
   0  -2 -23 1602.16 94.3029   5
   0   2  23 1581.14 92.0290  35
   0   2 -23 1828.50 98.6505  74
   0   2 -23 1583.90 78.6232  24
   0   2 -23 1654.87 74.7281  71
   0  -2  23 1545.01 73.6386  91
   0  -2 -24 6860.08 224.129   5
   0   2 -24 6750.35 219.366   5
   0   2  24 6773.73 219.365  35
   0   2 -24 6578.19 192.627  37
   0   2 -24 7284.36 227.162  74
   0   2 -24 6679.07 197.162  24
   0   2  24 6934.82 216.162  25
   0  -2  24 6975.79 194.442  91
   0   2 -24 6644.11 207.919  67
   0   2 -24 7053.10 194.371  71
   0   2  25 4679.62 164.237  35
   0   2 -25 4452.91 141.919  37
   0   2 -25 4590.34 154.294  67
   0   2 -25 4671.58 140.590  71
   0   2  25 4457.45 155.711  25
   0  -2 -25 4226.59 147.067  87
   0  -2 -25 4784.95 169.676   5
   0   2 -25 4698.25 165.964   5
   0   2 -25 5015.86 172.645  74
   0  -2 -26 365.475 42.5109   5
   0   2 -26 421.062 44.1303   5
   0   2 -26 378.114 43.7696  74
   0   2 -26 351.327 33.2957  37
   0  -2 -26 371.238 43.8169  52
   0  -2 -27 1799.55 88.5257  52
   0   2  27 1861.67 84.6620  35
   0   2 -27 1976.27 74.9033  37
   0   2  27 1711.10 80.0376  80
   0   2 -27 1940.83 88.4140   5
   0  -2 -27 1883.42 89.1816   5
   0  -2 -28 9.35695 14.7591   5
   0   2 -28 12.4576 16.5258   5
   0   2  28 15.0742 14.2259  80
   0  -2 -28 15.2532 17.9926  52
   0   2  28 15.7799 15.8088  35
   0   2 -28 3.46459 12.9542  37
   0   2  29 814.464 42.1040  80
   0  -2 -29 769.528 38.8373  71
   0   2  29 972.991 46.2167  35
   0   2 -29 870.050 40.5288  37
   0   2 -29 851.654 41.4301  78
   0  -2 -29 847.534 50.2789  52
   0   2 -30 201.541 19.2438  41
   0   2 -30 195.283 17.8473  37
   0  -2  30 133.824 11.5992  31
   0   2 -30 206.580 18.9338  78
   0   2  30 117.837 13.0734  80
   0  -2 -30 151.008 13.8173  71
   0   2  30 200.622 20.4171  91
   0   2 -31 241.551 14.7690  37
   0   2 -31 278.126 17.8448  78
   0   2 -31 293.646 18.9541  58
   0   2 -31 281.533 18.5896  41
   0   2  31 258.632 17.5245  91
   0   4   0 783.298 40.2451   4
   0   4   0 689.370 40.3704   9
   0   4   1 412.600 29.4695   4
   0   4  -1 467.665 32.0484  48
   0   4  -1 484.807 31.0431   4
   0   4  -2 8476.81 213.068  54
   0   4   2 7704.63 204.396   9
   0   4   2 8067.47 202.701   4
   0   4  -2 8170.53 207.101  48
   0   4  -2 7782.01 201.141   4
   0   4  -3 1212.17 57.5549  54
   0   4   3 1190.72 51.9280   4
   0   4   3 1015.56 51.2511   9
   0   4  -3 1073.12 53.8523  48
   0   4  -3 1107.57 50.1848   4
   0   4  -4 9651.11 247.774  54
   0   4   4 9747.87 240.134   9
   0   4  -4 9791.44 245.915  48
   0   4  -4 9284.37 236.428   4
   0  -4   5 529.714 40.6438  44
   0   4   5 483.380 34.4926   9
   0   4  -5 481.378 37.3450  48
   0   4  -5 416.530 31.5960   4
   0  -4   6 24263.4 560.042  44
   0   4  -6 23508.9 560.432  54
   0   4   6 24377.8 547.099   9
   0   4  -6 24874.8 570.724   7
   0   4  -6 24114.8 558.285  48
   0   4  -6 24482.8 565.552   3
   0   4  -7 18614.7 464.113  54
   0  -4   7 19062.5 461.107  44
   0   4  -7 19612.5 474.302   7
   0  -4   8 76036.7 1642.41  44
   0   4  -8 75207.5 1660.63   7
   0   4   8 77662.4 1634.81   9
   0   4  -9 90.3055 23.3229   3
   0   4  -9 89.8484 24.9081   7
   0   4   9 93.3944 19.4911   9
   0   4  -9 98.4886 26.6798  51
   0   4  10 969.313 52.6474   9
   0   4 -10 1061.65 68.6526   7
   0  -4 -10 872.612 55.0296  44
   0   4 -10 877.447 62.4223   3
   0   4 -10 1021.16 66.0777  51
   0   4 -11 594.159 54.3949   7
   0   4  11 629.536 42.4673   9
   0  -4 -11 638.499 46.6564  44
   0   4 -11 566.656 52.5104  51
   0   4 -11 557.489 50.9687   3
   0   4 -12 951.862 68.9011   7
   0   4  12 1108.15 57.4405   9
   0   4 -12 915.121 67.7890  51
   0   4 -12 998.884 69.6149  50
   0   4 -12 1043.25 70.7245   3
   0   4 -13 6031.36 205.163  50
   0   4 -13 6160.08 205.790  51
   0   4  13 6110.25 176.378   9
   0   4  13 5891.50 210.759  82
   0   4 -13 6194.32 195.355  74
   0   4  13 5713.20 207.225  25
   0   4 -13 5573.32 200.326   3
   0   4 -13 6372.66 183.923  24
   0   4 -14 15232.5 389.854  24
   0   4 -14 15647.3 422.039  51
   0   4 -14 15333.9 420.067  50
   0   4 -14 16067.2 375.807  37
   0   4  14 15772.0 430.237  82
   0   4 -14 16529.0 411.311  74
   0   4 -14 15550.9 374.020  78
   0   4  14 15371.0 426.794  25
   0   4 -14 15096.5 417.837   3
   0   4 -14 16132.2 380.118  71
   0   4  14 16042.0 385.538   9
   0   4 -15 417.505 40.8572  24
   0   4 -15 526.132 57.6447  51
   0   4 -15 370.173 48.4036  50
   0   4 -15 415.363 35.4568  37
   0   4  15 515.127 58.2064  82
   0   4 -15 375.470 33.7248  78
   0   4 -15 369.350 45.3399  74
   0   4  15 434.994 53.9840  25
   0   4 -15 446.551 50.6031   3
   0   4 -15 415.633 36.1029  71
   0   4  15 390.819 37.7613   9
   0   4 -16 4209.12 146.081  24
   0   4 -16 4246.34 172.216  51
   0   4 -16 4248.67 170.642  50
   0   4 -16 4345.88 134.174  37
   0   4  16 4330.77 178.574  82
   0   4 -16 4009.24 131.454  78
   0   4 -16 4753.36 167.562  74
   0   4  16 3888.30 171.955  25
   0   4 -16 3981.32 164.190   3
   0   4 -16 4296.12 136.448  71
   0   4  16 4213.64 140.475   9
   0   4 -17 957.493 56.1550  71
   0   4 -17 895.129 73.0073   3
   0   4  17 1004.89 81.1961  25
   0   4  17 1018.69 82.8660  82
   0   4 -17 1031.87 78.6501  50
   0   4 -17 982.710 55.4973  37
   0   4 -17 922.964 53.7300  78
   0   4 -17 1029.28 74.1634  74
   0   4 -17 926.274 61.4952  24
   0   4  17 981.381 59.2019   9
   0   4 -17 964.812 71.8476  53
   0   4  18 9304.74 298.540  82
   0   4 -18 9363.65 243.589  37
   0   4 -18 9778.64 282.730  74
   0   4 -18 8926.75 241.981  78
   0   4 -18 9019.82 244.809  71
   0   4  18 8757.16 292.204  25
   0   4 -18 9235.74 258.515  24
   0   4 -19 7864.55 227.657  24
   0   4 -19 7472.60 212.364  78
   0   4 -19 8477.92 253.368  74
   0   4 -19 7774.34 246.763  53
   0   4  19 7734.15 264.880  82
   0   4  19 7379.70 258.991  25
   0   4 -19 7902.87 214.303  37
   0   4 -20 8550.19 241.866  24
   0   4 -20 8452.75 229.712  78
   0   4 -20 9403.81 272.127  74
   0   4 -20 8194.13 260.280  53
   0   4  20 8579.90 282.519  82
   0   4  20 7780.89 271.014  25
   0   4 -20 8698.92 230.185  37
   0   4 -21-11.8062 22.4182  78
   0   4 -21 11.8217 26.2932  74
   0   4  21-7.22864 29.7697  82
   0   4 -21 46.2862 24.8007  53
   0   4 -21 11.5530 14.6840  37
   0   4 -21 10.3671 19.4099  24
   0   4  21 17.3524 25.0969  25
   0   4  22 364.378 50.8580  25
   0   4 -22 339.236 42.5583  67
   0   4 -22 450.983 41.0890  24
   0   4 -22 419.417 36.4485  41
   0   4  22 337.483 49.5117  82
   0  -4  22 418.260 35.1828  31
   0   4 -22 475.587 37.4406  37
   0   4  22 378.114 49.7048  35
   0   4 -22 432.697 36.5198  78
   0   4 -22 409.583 46.0853  53
   0  -4 -22 446.297 47.6205  52
   0  -4 -23 2540.08 111.107  52
   0   4 -23 2523.63 112.691  53
   0   4 -23 2451.52 93.3197  41
   0   4 -23 2649.33 94.6640  78
   0   4 -23 2650.57 100.298  24
   0   4  23 2379.75 117.365  25
   0   4  23 2701.85 128.724  82
   0   4 -23 2600.43 93.4196  37
   0   4  23 2404.67 118.258  35
   0   4 -23 2634.07 112.326  67
   0  -4 -24 1340.13 75.2224  52
   0   4 -24 1409.11 77.3967  53
   0   4 -24 1416.60 65.1459  24
   0   4 -24 1367.53 74.7271  67
   0   4 -25 586.707 38.6924  24
   0   4 -25 708.773 41.5595  41
   0   4 -25 676.700 50.3285  67
   0  -4 -25 656.025 49.3507  52
   0   4  25 620.132 52.1273  35
   0   4 -25 694.333 39.6458  37
   0   4 -25 693.468 40.5263  78
   0   4  25 620.980 50.4041  25
   0   4  26 329.156 33.9573  25
   0  -4 -26 394.561 38.9923  11
   0  -4 -26 393.467 35.8121  52
   0   4 -26 363.566 28.9880  58
   0   4 -26 362.384 28.0920  41
   0   4 -26 357.973 26.8793  37
   0   4  26 367.807 38.6685  35
   0   4 -26 345.918 28.5627  92
   0   4 -26 363.365 34.8260  67
   0   4 -26 344.241 27.9411  78
   0   4 -27 1641.49 59.6928  58
   0   4 -27 1715.48 60.5603  41
   0   4 -27 1638.62 56.3693  37
   0   4  27 1495.10 69.9327  35
   0   4 -27 1801.43 63.6367  38
   0   4 -27 1673.86 58.8055  92
   0   4  27 1591.81 70.0459  80
   0   4 -27 1804.82 60.5011  78
   0   4 -27 1766.59 65.5409  73
   0   4 -27 1726.33 69.0042  67
   0   4  27 1508.86 64.6493  25
   0   4 -28 225.276 18.1986  58
   0   4 -28 245.653 18.5234  41
   0   4 -28 271.487 21.3520  38
   0   4  28 192.883 21.8743  35
   0   4 -28 172.013 14.0959  92
   0   4 -28 258.506 22.0413  73
   0   4 -28 255.269 18.2761  78
   0   4  28 179.658 16.4938  25
   0   4  28 221.336 22.1351  80
   0   4 -29 1006.25 32.7673  41
   0   4 -29 917.115 31.8964  58
   0   4  29 870.618 35.1562  35
   0   4 -29 1078.28 36.3947  38
   0   4 -29 1022.31 36.8892  73
   0   4  29 879.814 35.2547  80
   0  -6   0 31642.0 767.529  44
   0   6   0 33318.3 764.269  39
   0   6   0 35128.3 756.959  70
   0   6   0 31728.8 733.564   4
   0  -6   0 31530.5 740.421  28
   0   6   0 34867.9 752.943  54
   0   6   0 29522.1 724.123  92
   0   6  -1 6837.47 203.899  92
   0  -6  -1 7597.20 239.744  44
   0  -6   1 7254.13 235.408  44
   0   6   1 6967.50 215.945  19
   0   6  -1 6901.15 205.319  68
   0   6   1 7147.09 223.898  70
   0   6  -1 7232.61 209.301   4
   0   6   1 7182.64 209.491   4
   0  -6  -1 7049.52 216.533  28
   0  -6   1 7435.44 215.401  28
   0   6   1 8129.98 225.765  54
   0   6  -1 7408.61 221.723  54
   0   6   1 7313.15 232.722  39
   0   6  -1 7663.30 233.148  39
   0   6   2 4722.93 156.958  54
   0   6  -2 4369.79 155.822  54
   0   6  -2 4055.04 144.487  48
   0  -6   2 4298.06 165.644  44
   0  -6  -2 3954.46 163.098  44
   0   6  -2 4478.03 162.246  39
   0   6   2 4148.64 162.824  39
   0   6   2 4404.66 157.742  70
   0   6  -2 4142.68 142.034   4
   0   6   2 4407.27 145.257   4
   0  -6  -2 4173.03 151.237  28
   0  -6   2 4259.87 146.972  28
   0   6   2 4202.11 148.869  19
   0   6   2 4659.44 157.193  89
   0   6  -2 3971.15 138.874  92
   0   6  -3 707.031 57.4389  54
   0   6  -3 633.164 51.4260  48
   0  -6   3 645.369 59.1759  44
   0  -6  -3 680.835 63.5178  44
   0   6   3 637.481 50.5527  19
   0   6  -3 824.844 62.4525  39
   0   6   3 675.771 61.8750  39
   0   6   3 646.315 55.2522  70
   0   6  -3 670.829 49.1888   4
   0   6   3 699.221 49.9917   4
   0  -6   3 773.388 54.7627  28
   0  -6  -3 654.199 55.3571  28
   0   6  -3 676.376 49.1761  92
   0   6   3 595.686 53.6456  89
   0   6   4 519.028 55.3551  25
   0  -6  -4 454.427 47.5832  28
   0  -6   4 548.543 46.3387  28
   0   6   4 517.677 44.3079   4
   0   6  -4 506.466 50.1667   3
   0   6  -4 419.080 39.9341   4
   0   6  -4 499.851 51.8115   7
   0  -6  -4 509.651 54.0096  44
   0  -6   4 482.942 51.1116  44
   0   6   4 491.435 53.4459  39
   0   6   4 741.451 59.0776  70
   0   6  -4 537.860 50.2625  54
   0   6   4 511.256 45.9286  19
   0   6   4 510.578 49.3292  89
   0   6  -4 542.176 44.8663  92
   0   6  -5 1763.88 94.5999  54
   0  -6   5 1774.67 97.4710  44
   0  -6  -5 1878.47 104.283  44
   0   6   5 1755.74 100.636  39
   0   6   5 1629.39 92.7186  70
   0   6  -5 1934.98 99.0440   3
   0   6   5 1909.49 87.9021   4
   0   6  -5 1834.63 100.624   7
   0  -6  -5 1793.33 94.8087  28
   0  -6   5 2002.90 89.8428  28
   0   6   5 1789.83 103.553  25
   0   6  -5 1930.37 86.2813  92
   0   6   5 1818.01 94.5181  89
   0   6  -6 13309.6 357.461  53
   0   6  -6 13534.6 376.500  54
   0   6   6 13961.8 362.553   9
   0   6  -6 14935.6 394.092   7
   0  -6  -6 14213.8 389.478  44
   0  -6   6 13503.2 378.343  44
   0   6   6 14852.2 395.236  39
   0   6  -6 14317.6 344.437  38
   0   6   6 13742.0 379.594  70
   0   6   6 15108.3 366.659   4
   0   6  -6 14044.3 382.684   3
   0   6   6 14116.9 378.049  89
   0   6  -6 15073.5 363.188  92
   0   6   6 14764.4 400.503  25
   0  -6  -6 13153.5 373.680  28
   0   6   7 11641.2 333.462  89
   0   6  -7 12684.0 320.957  92
   0   6   7 11396.1 336.364  70
   0   6   7 12699.9 358.689  25
   0   6  -7 12549.0 304.086  38
   0   6   7 12066.1 348.883  39
   0   6  -7 11809.3 320.586  53
   0   6  -7 12003.2 334.802  51
   0  -6  -7 12202.3 346.207  44
   0  -6   7 11592.3 333.881  44
   0  -6  -7 11078.7 332.234  28
   0   6   7 13016.1 325.780   4
   0   6  -7 12393.3 343.637   3
   0   6  -7 11696.5 322.730  20
   0   6  -7 13224.9 355.896   7
   0   6   7 12150.6 321.776   9
   0   6  -8 12280.6 352.597   3
   0   6   8 12392.3 357.457  82
   0   6  -8 12531.7 336.225  53
   0   6  -8 12232.1 347.309  51
   0  -6  -8 12413.6 354.148  44
   0  -6   8 11549.5 339.312  44
   0   6  -8 13082.8 316.011  38
   0   6   8 12635.5 362.409  39
   0  -6  -8 11807.0 346.679  28
   0   6   8 13531.8 373.633  25
   0   6   8 12805.2 333.489   9
   0   6  -8 13003.3 365.464   7
   0   6   8 13752.2 339.949   4
   0   6   8 12084.2 346.532  89
   0   6  -8 13425.7 333.990  92
   0   6  -9 6316.68 216.002   3
   0   6   9 6121.25 217.735  82
   0   6  -9 5959.57 198.317  53
   0   6  -9 6020.04 209.547  51
   0  -6  -9 5981.57 211.235  44
   0   6  -9 6336.48 181.104  38
   0   6   9 6168.55 222.039  39
   0   6   9 6430.87 229.148  25
   0   6  -9 6222.82 223.055   7
   0   6   9 6211.63 194.888   9
   0   6   9 6713.47 201.162   4
   0   6  -9 6810.45 198.872  92
   0   6 -10 28774.0 731.240   3
   0   6  10 31378.6 745.609  82
   0   6 -10 30084.9 683.214  78
   0   6 -10 28871.6 726.912  51
   0  -6 -10 29931.9 730.693  44
   0   6 -10 30951.3 689.801  38
   0   6  10 31377.1 755.379  25
   0   6 -10 31409.4 709.459  92
   0   6  10 32793.0 717.329   4
   0   6 -10 29435.0 715.404  53
   0   6 -11 432.749 44.5288  92
   0  -6 -11 405.586 47.6314  44
   0   6  11 451.280 45.0864   4
   0   6 -11 485.403 40.3632  38
   0   6  11 453.286 56.8751  82
   0   6  11 433.191 57.4108  25
   0   6 -11 469.365 37.8566  78
   0   6  12 414.456 58.2404  25
   0   6 -12 411.716 46.9844  53
   0   6 -12 415.222 50.2097  50
   0   6 -12 429.707 51.7056  51
   0   6 -12 430.371 53.8676   7
   0   6  12 422.164 44.5478   4
   0   6  12 460.737 44.2725   9
   0   6 -12 446.908 38.7210  38
   0  -6  12 409.419 35.9078  31
   0   6  12 392.683 53.6549  82
   0   6 -12 512.090 48.2821  92
   0   6 -12 467.797 37.1119  78
   0   6 -13 100.382 21.5206  78
   0  -6  13 133.090 22.7878  31
   0   6  13 105.903 26.6141   4
   0   6  13 74.5688 30.8003  82
   0   6 -13 106.701 28.7884  53
   0   6 -13 131.638 35.2706  50
   0   6 -13 57.9233 26.3066  51
   0   6  13 68.8053 22.0134   9
   0   6 -13 120.541 24.2067  38
   0   6 -13 110.962 27.9226  92
   0   6  13 68.8923 33.8061  25
   0   6 -14 79.2347 20.3198  78
   0  -6  14 91.9436 20.4711  31
   0   6 -14 89.1733 27.6882  67
   0   6  14 74.3237 30.9759  82
   0   6  14 98.2461 25.7072   4
   0   6 -14 87.6123 28.3730  53
   0   6 -14 86.9174 29.4559  51
   0   6 -14 86.4909 30.1768  50
   0   6  14 76.8540 24.6986   9
   0   6 -14 132.046 25.7034  38
   0   6 -14 89.8907 26.7821  92
   0   6  14 102.814 38.9877  25
   0   6 -15 1426.10 64.9064  78
   0  -6  15 1236.49 62.6616  31
   0   6 -15 1369.76 79.2805  67
   0   6 -15 1382.08 76.3177  92
   0   6 -15 1461.76 85.8128  53
   0   6 -15 1498.18 92.2438  50
   0   6 -15 1388.54 63.3933  41
   0   6  15 1318.19 91.0517  82
   0   6  15 1364.02 97.5014  25
   0   6 -15 1406.09 68.9082  38
   0   6  15 1392.16 74.0342   9
   0   6 -16 4067.26 150.851  67
   0   6 -16 4015.93 127.809  78
   0   6 -16 4273.44 146.272  92
   0   6 -16 4142.91 157.076  53
   0   6 -16 4028.87 162.238  50
   0   6 -16 4182.75 127.785  41
   0   6  16 4194.68 171.502  82
   0   6  16 4223.51 176.260  25
   0   6 -16 4274.48 135.831  38
   0   6  16 3958.82 139.414   9
   0   6 -17 1792.68 79.1084  73
   0   6 -17 1898.74 92.8107  67
   0   6 -17 1816.58 73.7903  78
   0   6 -17 1824.07 94.7042  53
   0   6 -17 1673.76 95.8306  50
   0   6 -17 1872.46 73.6155  41
   0   6  17 1938.15 107.510  82
   0   6 -17 1941.22 79.8226  38
   0   6 -17 1938.09 88.6280  92
   0   6  17 1705.77 104.527  25
   0   6  17 1818.74 82.9056   9
   0   6 -18 7409.85 221.403  53
   0   6 -18 6612.66 218.370  50
   0   6  18 7215.98 233.805  82
   0   6 -18 6799.84 209.447  67
   0   6 -18 6833.57 193.129  73
   0  -6 -18 6873.44 219.503  11
   0   6  18 6922.10 234.677  25
   0   6 -18 7100.67 204.549  92
   0   6 -18 7005.07 192.882  38
   0   6 -19 10061.5 248.271  41
   0   6 -19 9917.26 248.396  78
   0   6 -19 10473.9 284.712  53
   0  -6 -19 10249.6 287.115  11
   0   6 -20 10884.5 291.932  53
   0   6 -20 11136.5 278.862  92
   0   6 -20 10558.2 258.844  41
   0   6 -20 10617.0 259.334  78
   0   6  20 11236.2 307.029  82
   0   6 -20 10971.8 287.372  67
   0   6 -20 10774.5 269.818  73
   0  -6 -20 10852.0 295.550  11
   0   6  20 10406.3 303.700  25
   0   6 -20 10953.3 268.856  38
   0   6 -21 7601.65 215.436  53
   0   6 -21 7748.19 202.852  92
   0   6 -21 7314.17 185.028  41
   0   6 -21 7139.29 184.390  78
   0   6 -21 7514.49 195.476  73
   0   6 -21 7531.81 210.056  67
   0  -6 -21 7515.54 217.677  11
   0   6  21 7249.15 220.292  35
   0   6 -21 7795.28 195.457  38
   0   6  21 7342.36 224.668  25
   0   6  21 7660.12 226.835  82
   0  -6 -22 3979.87 132.717  11
   0   6 -22 3940.05 114.613  38
   0   6  22 3778.87 135.079  35
   0   6 -22 4145.55 126.691  68
   0   6 -22 4136.23 127.302  69
   0   6 -22 4052.88 128.127  67
   0   6 -22 3876.59 115.302  73
   0   6 -22 4180.96 121.559  92
   0   6 -22 4018.18 131.560  53
   0   6 -22 3698.91 105.314  41
   0   6  22 3973.42 138.383  25
   0   6 -23 1660.20 65.9568  69
   0   6 -23 1652.19 64.5290  68
   0   6 -23 1594.72 58.7273  73
   0   6 -23 1672.53 67.9373  67
   0   6 -23 1646.83 62.0166  92
   0   6  23 1674.41 73.4893  25
   0   6 -23 1405.79 49.0371  41
   0   6  23 1533.86 71.3180  35
   0   6 -23 1627.28 58.2560  38
   0   6 -24 1091.27 45.7223  92
   0   6  24 1178.85 55.9630  35
   0   6 -24 1244.56 44.9855  38
   0   6 -24 1206.38 45.2700  73
   0   6 -24 1240.51 52.1890  67
   0   6 -24 1335.35 51.8042  69
   0   6  24 1108.91 53.2053  25
   0   6  25 182.836 18.0098  25
   0   6 -25 165.570 14.0380  92
   0   6 -25 210.293 17.1539  69
   0   6 -25 195.997 14.6442  38
   0   6  25 214.370 20.8615  35
   0   6 -25 188.780 14.6605  73
   0   6  25 186.903 18.6266  80
   0   8   0 107.392 27.3217  19
   0   8   0 166.077 33.9732  39
   0   8   0 111.276 31.3939  54
   0  -8   0 116.186 29.0055  28
   0   8   0 128.533 34.3052   7
   0   8   0 152.719 32.1846  70
   0   8   1 2062.24 95.2790  19
   0   8  -1 2044.82 97.8625  19
   0   8  -1 2106.19 105.204  39
   0   8   1 2133.02 108.337  39
   0  -8  -1 1976.76 97.0868  28
   0  -8   1 2080.34 97.7140  28
   0   8   1 2436.81 113.880   7
   0   8  -1 2148.70 109.004   7
   0   8   1 2019.51 102.734  54
   0   8  -1 2045.11 102.518  54
   0   8  -1 2114.12 102.780  70
   0   8   1 2157.83 103.909  70
   0   8   2 19.4559 21.9212  25
   0   8  -2 34.2704 23.8234  19
   0   8   2 8.80123 24.6648  39
   0   8  -2 32.6890 24.8780  39
   0   8   2 62.8198 26.0375  54
   0  -8  -2 31.7497 22.4933  28
   0  -8   2 11.3741 20.9514  28
   0   8  -2 2.92680 24.8512   7
   0   8  -2-10.1867 23.2582  70
   0   8   2 18.6912 23.3299  70
   0   8  -3 3893.64 148.505  19
   0   8  -3 4210.15 154.890  39
   0   8   3 4054.84 160.346  39
   0  -8  -3 3687.45 144.909  28
   0   8  -3 4212.48 161.852   7
   0   8   3 4395.81 156.362  54
   0  -8   3 3867.50 142.639  28
   0   8   3 4406.78 161.268  25
   0   8  -3 4353.46 153.563  70
   0   8   3 4060.39 153.620  70
   0   8  -4 8071.14 232.686  70
   0   8  -4 7323.82 229.818  39
   0   8   4 7748.59 244.059  39
   0   8  -4 7862.92 244.113   7
   0   8   4 7994.65 233.548  54
   0   8  -4 7707.07 232.305  19
   0   8   4 7274.53 236.690  25
   0  -8   4 7299.86 219.754  28
   0   8  -5 107.655 28.7843  19
   0   8  -5 93.1228 28.3076  70
   0   8  -5 61.7570 30.3544   7
   0   8   5 132.963 30.2152  54
   0   8   5 131.298 32.4421  25
   0   8  -6 24.7540 21.0778  70
   0   8  -6 43.7396 26.6373   7
   0   8   6 65.0968 26.2797  54
   0   8   6 19.9449 22.9853  25
   0   8  -7 1582.57 91.4189   7
   0   8   7 1799.88 87.9073  54
   0   8  -8 1524.81 88.8628   7
   0   8  -8 1598.27 76.9636  68
   0   8   8 1734.02 85.2685  54
   0   8  -9 371.321 44.9538   7
   0   8  -9 461.979 41.3918  70
   0   8  -9 413.494 39.4576  68
   0   8   9 387.058 40.6097  54
   0   8  10 2143.67 104.093  25
   0   8  10 2286.43 96.3410  54
   0   8 -10 2218.43 91.8700  68
   0   8 -10 2072.65 83.7330  69
   0   8 -10 2265.72 90.9254  70
   0   8 -10 2179.82 98.8233  19
   0   8 -11 3186.18 111.763  92
   0   8  11 3311.99 132.917  25
   0   8  11 3616.38 124.192  54
   0   8 -11 3626.18 129.229  19
   0   8 -11 3284.73 113.907  70
   0   8 -11 3405.07 118.788  68
   0   8 -11 3294.10 111.184  69
   0   8 -12 127.256 28.2037  19
   0   8 -12 86.9685 21.5883  92
   0   8  12 87.0537 26.6375  25
   0   8 -12 103.980 24.0904  68
   0   8 -12 112.037 21.7989  69
   0   8 -12 141.694 22.7949  70
   0   8  12 130.260 25.0059  54
   0   8 -13 6991.72 197.768  19
   0   8 -13 6726.64 182.387  92
   0   8  13 6881.94 204.511  61
   0   8  13 6659.39 203.159  25
   0   8 -13 6596.78 181.387  69
   0   8 -13 6399.57 177.983  70
   0   8 -13 6829.30 189.150  68
   0   8  13 6880.44 190.893  54
   0   8 -14 2782.00 102.579  19
   0   8 -14 2600.35 90.5926  92
   0   8  14 2762.19 106.997  61
   0   8  14 2743.12 107.853  25
   0   8  14 2765.12 97.1034  54
   0   8 -14 2954.52 99.3508  68
   0   8 -14 2687.25 91.5063  69
   0   8  15 1769.94 79.2433  25
   0   8 -15 1826.36 76.1853  19
   0   8  15 1835.90 79.0832  61
   0   8 -15 1738.29 71.2107  68
   0   8 -15 1687.06 66.8265  69
   0   8  16 729.302 45.0817  61
   0   8  16 807.824 49.2846  25
   0   8 -16 835.889 46.3371  19
   0   8 -16 796.313 43.6543  68
   0   8 -16 768.148 40.5688  69
   0   8 -16 784.578 46.4052  23
   0   8  17 3028.56 97.1971  61
   0   8  17 3207.92 104.263  25
   0   8 -17 3295.41 98.8064  68
   0   8 -17 3240.78 93.9416  69
   0   8 -17 3165.54 100.044  23
   0   8 -17 3374.94 99.6461  19
   0   8 -18 507.071 27.8037  69
   0   8 -18 594.529 31.4555  68
   0   8  18 513.711 32.3572  25
   0   8  19 73.3746 12.2296  25
   0   8 -19 70.5310 11.1732  68
   0   8 -19 65.6868 9.75367  69
   1   1 -32 6.02283 6.76970  78
   1   1 -32 5.98689 5.59421  41
   1  -1 -32 4.38727 6.65988  37
   1   1 -32 12.0338 6.19650  37
   1   1 -31 5757.19 126.518  37
   1  -1 -31 5276.99 126.319  37
   1  -1 -31 5081.97 123.208  56
   1   1 -31 5603.38 126.621  78
   1   1 -31 5297.34 125.770  41
   1   1 -30 839.609 35.9022  71
   1  -1 -30 935.527 40.4666  71
   1   1 -30 885.647 41.8051  78
   1   1 -30 941.186 37.4694  56
  -1   1  30 884.784 40.8892  91
   1   1 -30 972.766 43.0405  37
   1  -1 -29 9595.62 243.247  71
   1   1 -29 9988.25 239.289  71
   1  -1 -29 10246.8 268.290   5
   1   1 -29 10682.1 269.149   5
   1  -1 -29 10007.3 257.993  52
   1   1 -29 9857.29 237.034  56
   1  -1 -29 10169.6 244.968  87
  -1   1  29 9242.65 243.861  91
   1   1 -29 10426.1 246.742  37
   1   1 -28 1913.15 75.5712  37
   1  -1 -28 1837.21 75.5981  71
   1   1 -28 1910.42 72.9708  71
   1   1 -28 2031.05 92.9338   5
   1  -1 -28 2036.52 94.2743   5
   1   1 -28 2018.24 88.3278  74
   1  -1 -28 1978.70 87.9196  52
   1  -1 -28 2017.07 79.1065  87
   1  -1 -27 5452.04 176.037  52
   1   1 -27 5400.46 181.414   5
   1  -1 -27 5343.25 181.656   5
   1   1 -26 1581.45 72.2818  71
   1   1 -26 1684.62 92.0451   5
   1  -1 -26 1678.80 93.1104   5
   1  -1 -26 1518.91 85.4689  52
   1   1 -26 1767.47 80.5013  87
   1  -1 -26 1616.43 79.3231  87
   1   1 -26 1789.12 92.3089  74
   1   1 -25 8769.71 239.047  24
   1   1 -25 8950.42 266.013   5
   1  -1 -25 8545.48 265.685   5
  -1   1  25 8550.96 244.347  35
   1   1 -25 8588.72 233.913  71
   1  -1 -25 8006.50 252.188  52
   1   1 -25 8683.91 241.179  52
   1   1 -25 9047.36 263.786  74
   1  -1 -25 8156.80 240.940  87
  -1  -1  25 8007.38 227.827  91
   1   1 -25 9350.12 245.574  87
   1   1 -24 299.957 36.0087  24
   1   1 -24 259.783 41.4667   5
   1  -1 -24 330.506 47.7638   5
  -1   1  24 336.853 39.4545  35
   1   1 -24 324.136 35.7521  71
   1   1 -24 362.277 46.8931  74
   1   1 -24 284.481 36.2265  52
   1   1 -24 310.434 44.8998   2
   1  -1 -24 286.898 44.9824   2
   1  -1 -24 364.395 41.8263  87
   1   1 -24 330.798 37.9737  87
  -1  -1  24 322.807 33.7120  91
   1   1 -23 1277.21 72.3691  24
   1  -1 -23 1349.22 74.4335  24
   1  -1 -23 1338.18 87.0183   5
   1   1 -23 1324.34 85.2937   5
  -1   1  23 1385.10 78.5279  35
   1   1 -23 1151.96 66.2308  71
   1   1 -23 1372.62 87.8978  74
   1   1 -23 1251.34 72.7740  52
   1   1 -23 1272.10 86.7823   2
   1  -1 -23 1313.64 88.4193   2
   1   1 -23 1337.44 74.1103  87
   1   1 -22 3717.76 139.437  34
  -1   1  22 3341.68 133.993  35
   1   1 -22 3454.73 128.101  67
   1   1 -22 3235.16 120.453  71
   1   1 -22 3472.40 144.492  74
   1  -1 -22 3103.61 124.986  24
   1   1 -22 3302.48 126.651  24
   1   1 -22 3645.66 151.460   2
   1  -1 -22 3288.07 147.503   2
   1   1 -22 3443.62 129.758  87
   1   1 -21 6356.70 194.409  87
   1   1 -21 6251.49 193.737  24
   1  -1 -21 5760.91 190.048  24
   1  -1 -21 6716.44 220.129  18
   1   1 -21 6252.80 212.242   5
   1  -1 -21 6253.84 214.333   5
   1   1 -21 6064.08 191.486  67
   1   1 -21 6596.92 220.945   2
   1  -1 -21 6442.90 220.785   2
   1   1 -21 6642.79 205.218  34
  -1   1  21 5842.01 198.064  35
   1   1 -21 6183.06 210.788  74
   1  -1 -20 693.623 64.7131   2
   1   1 -20 622.345 60.7140   2
   1   1 -20 680.717 52.4372  53
   1   1 -20 687.271 52.7700  24
   1  -1 -20 873.971 67.8497  18
   1   1 -20 690.924 58.1010  34
  -1   1  20 732.772 58.7707  35
   1   1 -20 772.740 55.1014  87
  -1   1  20 706.737 60.0582  82
   1   1 -20 676.438 60.0869   5
   1  -1 -20 700.641 62.1777   5
   1  -1 -20 618.771 53.4773  33
   1  -1 -19 51721.9 1171.86   2
   1   1 -19 52819.8 1171.49   2
  -1   1  19 53448.3 1161.35  82
  -1   1  19 50217.5 1146.26  25
   1  -1 -19 57215.9 1191.87  26
   1   1 -19 50203.1 1138.33  24
   1  -1 -19 53695.8 1168.20  18
   1   1 -19 52673.4 1150.78  34
  -1   1  19 47909.7 1145.82  35
   1  -1 -19 50471.6 1144.28  33
   1   1 -19 53212.3 1144.42  53
   1   1 -19 51780.6 1160.98   5
   1  -1 -19 50364.9 1161.16   5
   1   1 -19 50002.1 1136.97  87
   1  -1 -18 6096.02 201.492  18
   1   1 -18 6053.23 204.295   2
   1  -1 -18 6145.16 205.477   2
   1   1 -18 6130.11 200.372   5
   1  -1 -18 6121.31 200.905   5
   1   1 -18 6082.71 187.159  53
   1  -1 -18 6446.78 215.325  26
   1  -1 -17 1909.72 96.8460   2
   1   1 -17 1960.12 96.9559   2
   1  -1 -17 1790.89 90.7768   5
   1   1 -17 1768.76 89.4839   5
   1   1 -17 2004.28 87.2524  53
   1  -1 -16 3622.59 139.049   2
   1   1 -16 3835.19 140.419   2
   1   1 -16 3809.36 136.340   5
   1  -1 -16 3670.86 135.655   5
   1   1 -16 3776.07 127.774  53
   1   1 -15 11424.4 301.881   2
   1  -1 -15 11758.6 306.228   2
   1  -1 -15 10817.8 295.501   5
   1   1 -15 10846.2 293.942   5
   1   1 -15 11535.9 289.091  53
   1  -1 -14 33.8234 18.1692   5
   1   1 -14 43.8031 19.3049   5
   1   1 -14 47.7961 16.9632  53
   1   1 -13 41135.4 875.077  12
   1   1 -13 40510.3 870.393  51
   1   1 -13 39539.2 872.576   2
   1  -1 -13 37589.5 871.381   2
   1   1 -13 37650.6 864.285   5
   1  -1 -13 37118.6 865.369   5
   1   1 -13 40460.2 861.687  53
   1  -1 -12 57335.6 1287.02   2
   1   1 -12 58472.9 1285.83   2
   1   1 -12 58441.7 1282.48  51
   1   1 -12 61376.9 1285.35  50
   1   1 -12 60706.5 1286.35  12
   1  -1 -12 59609.6 1286.72  12
   1  -1 -11 31121.7 701.563   2
   1   1 -11 30854.5 699.075   2
   1   1 -11 31745.7 698.319   3
   1   1 -11 31201.5 697.959  50
   1   1 -11 31191.5 696.970  51
   1  -1 -11 31512.8 700.016  12
   1   1 -11 31828.2 699.733  12
   1   1 -10 52.0629 15.1598   3
   1  -1 -10 73.8343 18.5105   2
   1   1 -10 74.3383 18.2491   2
   1  -1  -9 52483.6 1110.65  44
   1   1  -9 53233.4 1133.79   3
   1   1  -9 54048.0 1136.62   2
   1  -1  -9 52555.7 1137.10   2
  -1  -1   8 13679.8 296.238  45
   1  -1  -8 13848.1 301.930  44
   1   1  -8 13933.4 320.712   2
   1   1  -8 14329.8 319.227   3
   1  -1  -8 13558.9 320.899   2
   1  -1  -7 35535.2 762.596  44
  -1  -1   7 36047.2 758.499  45
   1   1  -7 37437.5 776.068   3
   1  -1  -7 35644.3 778.241   2
   1   1  -7 36052.1 777.579   2
  -1  -1   6 9761.45 214.054  45
   1  -1  -6 9574.61 216.705  44
   1   1  -6 10022.8 225.435   3
   1   1  -6 9684.07 226.945   2
   1  -1  -6 9701.54 227.716   2
   1  -1  -5 677.567 31.3184   2
   1   1  -5 678.697 31.0475   2
   1   1  -5 722.838 29.6255   3
   1  -1  -4 5602.60 131.729  44
   1  -1  -4 5589.56 134.592   2
   1   1  -4 5630.87 134.339   2
   1   1  -4 5879.10 132.857   3
   1  -1  -3 124821. 2567.01  44
   1   1  -3 119942. 2565.13   2
   1  -1  -3 120219. 2565.50   2
   1   1  -3 127587. 2563.88   3
   1  -1  -2 65588.7 1362.42  43
   1  -1  -2 66294.7 1372.35  44
   1   1  -2 65406.5 1367.23   2
   1   1  -2 66060.5 1369.99   4
   1  -1  -2 64779.6 1367.59   2
   1  -1  -1 111154. 2344.99  44
   1   1  -1 118526. 2341.85   4
   1  -1  -1 110174. 2337.30   2
   1   1  -1 115809. 2337.59   2
   1   1  -1 109495. 2337.96   1
   1  -1  -1 111439. 2338.29   1
   1  -1   0 15848.3 346.852  44
   1   1   0 16292.2 343.832   4
   1  -1   1 12432.0 280.249  44
   1   1   1 13250.0 277.324   4
   1  -1   2 48376.2 1021.83  44
   1   1   2 49593.8 1014.75  43
  -1   1  -2 48077.8 1013.82   4
   1   1   3 18126.7 382.705  43
   1  -1   3 17731.8 389.369  44
   1  -1   4 30673.6 663.129  44
   1   1   4 31535.6 657.698  43
  -1   1  -4 32390.7 673.323   3
  -1  -1  -5 3816.31 92.4112  45
   1  -1   5 3645.96 89.1992  44
  -1   1  -5 3799.31 102.268   3
  -1  -1  -6 83163.5 1717.81  45
   1  -1   6 80790.9 1713.99  44
  -1   1  -6 83911.4 1733.07   3
  -1  -1  -7 3505.71 86.5095  45
   1  -1   7 3401.73 82.1852  44
  -1   1  -7 3592.76 104.323   3
  -1  -1  -8 16225.5 359.781  45
  -1   1  -8 17239.3 386.126   3
  -1  -1  -8 16891.4 386.098   2
  -1   1  -8 17233.0 385.501   2
  -1   1  -9 3604.03 113.238   2
  -1  -1  -9 3526.29 113.739   2
  -1   1  -9 3735.67 114.786   3
  -1   1 -10 5964.91 162.888  50
  -1  -1 -10 5522.24 129.169  44
  -1  -1 -10 5830.34 164.805   2
  -1   1 -10 6033.48 165.570   3
  -1   1 -10 5838.27 164.274   2
  -1  -1 -11 1849.53 77.5051  12
  -1   1 -11 1910.15 77.9205  12
  -1   1 -11 2096.38 81.1408  50
  -1   1 -11 1822.38 78.5093   3
  -1   1 -11 1806.18 79.8820   2
  -1  -1 -11 1782.71 78.7440   2
  -1   1 -12 11971.4 299.079  12
  -1  -1 -12 11868.5 299.436  12
  -1   1 -12 11966.3 299.940  50
  -1   1 -12 10845.0 299.153   2
  -1   1 -12 12124.2 303.301   3
  -1  -1 -12 11461.4 300.920   2
   1   1  13 79571.6 1672.98  10
  -1  -1 -13 77882.9 1693.99  12
  -1   1 -13 77036.3 1692.66  12
  -1   1 -13 79229.3 1695.04  50
  -1   1 -14 198.792 30.9455  12
  -1  -1 -14 258.411 33.8065  12
  -1   1 -14 193.857 31.3584  50
  -1  -1 -14 249.119 33.6779   2
  -1  -1 -15 23680.7 586.506   2
  -1   1 -15 24894.9 587.500   2
  -1   1 -15 24755.5 585.876  12
  -1  -1 -15 24649.6 586.741  12
  -1  -1 -16 2849.44 124.641   2
  -1   1 -16 2953.68 124.840   2
  -1  -1 -16 2982.08 123.557  12
  -1   1 -16 2982.29 123.060  12
  -1   1 -17 14900.2 401.693   2
  -1  -1 -17 14867.4 402.786   2
  -1   1 -17 15449.9 402.527  12
  -1  -1 -17 15443.4 402.201  12
  -1   1 -18 15948.6 411.954  12
  -1  -1 -18 15746.2 411.318  12
   1   1  18 16361.9 406.057  82
   1   1  18 14044.4 387.973  35
   1   1  18 14150.3 388.822  25
  -1   1 -18 15518.8 383.807  53
  -1   1 -18 15636.0 397.560  74
  -1   1 -18 15243.0 408.625   2
  -1  -1 -18 14907.0 409.654   2
  -1   1 -19 6898.96 232.194   2
  -1  -1 -19 6784.78 233.093   2
  -1  -1 -19 7201.31 233.429  12
  -1   1 -19 6986.79 230.842  12
   1   1  19 6750.86 215.944  35
   1  -1  19 7181.69 207.647  35
  -1   1 -19 6901.88 198.191  87
   1  -1  19 6624.14 198.706  80
  -1   1 -19 7066.96 219.901  74
   1   1  19 6980.52 217.028  25
   1  -1  19 6698.56 199.789  25
  -1   1 -19 6773.77 205.493  53
  -1  -1 -20 15668.0 435.535   2
  -1   1 -20 16437.1 437.791   2
  -1  -1 -20 14785.7 421.399   5
  -1   1 -20 15783.9 424.189   5
   1  -1  20 16357.3 402.970  35
   1   1  20 15584.4 414.486  35
  -1   1 -20 16234.2 393.942  87
  -1   1 -20 16714.8 422.641  74
   1   1  20 15878.7 414.191  25
   1  -1  20 15990.6 396.013  80
  -1  -1 -21 6235.46 224.038   2
  -1   1 -21 6334.87 223.108   2
  -1   1 -21 5862.12 211.641   5
  -1  -1 -21 6225.15 217.957   5
   1  -1  21 6725.90 199.017  35
   1   1  21 6113.49 205.552  35
  -1   1 -21 6577.26 190.771  87
  -1   1 -21 6781.09 215.124  74
   1  -1  21 6283.10 190.637  80
   1   1  21 6283.06 204.965  25
  -1   1 -21 5936.47 180.009  71
   1   1  22 4540.51 166.421  35
   1  -1  22 5008.54 160.511  35
  -1   1 -22 4811.10 172.578  74
  -1   1 -22 4603.54 182.359   2
  -1  -1 -22 4547.35 183.895   2
  -1   1 -22 4534.00 148.789  87
   1   1  22 4482.60 162.554  25
  -1  -1 -23 3699.46 156.888   5
  -1   1 -23 3608.99 154.023   5
   1   1  23 3816.63 147.468  35
  -1   1 -23 3887.66 163.281   2
  -1  -1 -23 3795.20 163.697   2
  -1   1 -23 4074.26 154.983  74
   1  -1  23 3352.69 128.328  91
   1   1  23 3923.56 145.278  25
  -1   1 -24 2393.67 120.848   5
  -1  -1 -24 2569.24 124.219   5
   1   1  24 2342.26 108.869  35
   1  -1  24 2280.76 97.8957  91
  -1   1 -24 2402.46 123.630   2
  -1  -1 -24 2453.56 125.128   2
   1   1  24 2240.86 103.941  80
   1   1  24 2484.35 107.428  25
   1   1  25 2356.09 104.534  35
   1  -1  25 2042.68 90.0373  91
  -1   1 -25 2264.03 113.751   5
  -1  -1 -25 2158.08 112.963   5
   1   1  25 2211.91 98.6693  80
  -1   1 -25 2407.44 108.275  74
   1   1  25 2264.67 98.3796  25
   1   1  26 1053.09 62.3500  80
   1   1  26 1064.10 65.0547  35
   1  -1  26 966.499 56.0792  91
  -1   1 -26 1086.91 74.1784   5
  -1  -1 -26 896.687 69.4923   5
  -1  -1 -27 9646.12 276.177   5
  -1   1 -27 9773.88 275.835   5
   1   1  27 9288.80 252.504  80
   1   1  27 10214.7 261.190  35
  -1  -1 -27 9328.38 265.856  52
   1  -1  27 9336.43 245.452  91
  -1  -1 -28 333.544 39.2778   5
  -1   1 -28 295.498 37.4356   5
   1   1  28 317.413 30.3308  80
  -1   1 -28 309.582 27.9268  37
  -1  -1 -28 296.747 34.6043  52
   1  -1  28 325.010 28.7989  91
   1   1  28 270.871 29.6177  91
  -1   1 -29 10621.8 274.034   5
  -1  -1 -29 10517.9 274.839   5
  -1   1 -29 10449.0 249.169  37
   1   1  29 10212.9 250.132  80
   1   1  29 10011.0 255.929  91
   1  -1  29 10701.7 249.887  91
  -1  -1 -29 10243.4 266.078  52
  -1   1 -30 801.421 36.3729  37
   1   1  30 806.322 40.2459  91
  -1  -1 -31 4617.27 117.870  37
   1   1  31 4825.08 118.580  91
  -1   1 -31 4890.10 117.887  78
   1   3 -30 451.253 23.4003  41
   1   3 -30 407.965 22.4952  38
   1   3 -30 346.598 19.4004  37
   1   3 -30 439.874 23.2415  58
   1  -3 -30 305.547 18.5229  71
  -1   3  30 341.660 22.7969  91
   1   3 -30 429.247 22.6017  78
   1   3 -29 1117.40 44.1692  41
   1   3 -29 1203.52 45.1062  38
   1   3 -29 1073.03 41.8765  37
  -1   3  29 982.110 42.8473  35
   1   3 -29 863.596 36.0954  92
   1  -3 -29 794.677 34.8140  87
   1   3 -29 1099.82 43.9890  58
   1   3 -29 1110.96 44.6278  73
   1   3 -29 1079.49 43.2947  78
  -1   3  29 882.248 41.4893  80
   1   3 -28 72.5095 17.2634  41
  -1   3  28 68.7823 17.2025  35
   1   3 -28 84.7353 16.4740  37
   1   3 -28 91.5136 18.1087  73
   1  -3 -28 41.8206 13.6601  87
   1   3 -28 63.2886 12.8232  24
   1  -3 -28 74.1348 19.9767  52
   1   3 -28 58.3234 16.1495  78
  -1   3  28 39.3872 16.0380  80
   1   3 -27 8296.21 211.384  24
   1   3 -27 8825.50 216.046  41
   1  -3 -27 7715.54 216.647  87
   1   3 -27 9060.10 214.714  37
  -1   3  27 7887.89 226.430  35
   1  -3 -27 8670.04 233.557  52
   1   3 -27 8801.13 214.791  78
  -1   3  27 7467.91 221.696  80
   1  -3 -26 4255.87 140.850   5
   1  -3 -26 4287.35 148.003  52
   1   3 -26 4509.21 130.625  37
  -1   3  26 3906.94 143.735  35
   1   3 -26 4041.95 129.353  24
   1  -3 -26 4205.49 147.595  11
   1   3 -26 4372.47 127.145  71
   1   3 -26 4142.78 138.928  67
   1  -3 -25 3909.01 145.190  52
   1   3 -25 3933.38 125.945  78
   1   3 -25 4035.83 149.068  74
   1   3 -25 3953.31 125.772  37
   1  -3 -25 3780.73 137.464   5
   1   3 -24 153.464 30.1940  53
   1  -3 -24 143.312 31.0456  52
   1   3 -24 172.216 35.0642  74
   1   3 -24 118.202 24.6481  78
  -1   3  24 142.343 33.9653  35
   1   3 -24 151.272 25.0834  37
   1   3 -24 136.446 23.7876  71
   1   3 -24 138.694 30.7474  67
   1   3 -24 118.383 25.5399  24
  -1   3  24 141.277 28.9852  25
   1   3 -24 130.191 26.7773   5
   1  -3 -24 140.520 29.0168   5
   1   3 -23 10849.1 288.541  24
   1   3 -23 11623.5 318.816  74
   1   3 -23 11301.6 281.984  37
  -1   3  23 10064.7 310.063  35
   1  -3 -23 10934.4 301.114   5
   1   3 -23 10697.9 295.763   5
   1   3 -23 11209.4 281.763  71
   1   3 -23 10519.9 298.227  67
  -1   3  23 10923.0 323.657  82
   1   3 -23 10538.4 302.970  53
   1  -3 -23 10535.3 305.968  52
  -1   3  23 10016.0 304.349  25
   1   3 -22 652.239 57.7096  53
   1   3 -22 630.401 51.2240  24
   1  -3 -22 633.721 56.3973   2
   1  -3 -22 562.053 52.9281   5
   1   3 -22 642.793 54.4382   5
  -1   3  22 616.076 60.4449  35
   1   3 -22 623.182 46.5883  37
   1   3 -22 634.268 56.7239  67
   1   3 -22 639.656 46.7925  71
  -1   3  22 685.007 67.4828  82
   1   3 -22 689.707 61.8250  74
  -1   3  22 560.347 57.9189  25
   1   3 -21 26625.6 655.420  53
   1   3 -21 27933.1 640.653  24
   1  -3 -21 26549.1 654.487   2
   1   3 -21 26626.9 650.306   2
   1  -3 -21 26394.3 647.537   5
   1   3 -21 26083.0 643.291   5
   1   3 -21 27677.3 626.042  37
   1   3 -21 28631.6 629.042  71
  -1   3  21 27280.6 678.368  82
   1   3 -21 28395.0 669.527  74
  -1   3  21 26451.7 666.350  25
   1   3 -20 5516.03 188.652   2
   1  -3 -20 5399.11 190.348   2
   1   3 -20 5830.90 202.810  74
   1   3 -20 5640.70 170.517  37
   1   3 -20 5879.75 173.474  71
  -1   3  20 5712.33 211.839  82
  -1   3  20 5558.46 203.492  25
   1   3 -20 5774.21 183.218  24
   1   3 -19 68.0747 26.1563  53
   1   3 -19 40.0171 20.6884  24
  -1   3  19 72.6967 30.9628  25
   1  -3 -19 124.631 30.2083   2
   1   3 -19 65.6885 25.7957   2
   1  -3 -19 143.283 29.8350   5
   1   3 -19 58.1995 23.9869   5
   1   3 -19 66.9074 21.3911  37
   1   3 -19 41.7728 17.4625  71
   1   3 -19 60.7182 27.0439  74
  -1   3  19 74.2427 32.8551  82
   1   3 -18 6429.65 212.527  53
   1   3 -18 6727.57 201.670  24
   1  -3 -18 6829.53 212.778   2
   1   3 -18 6594.52 207.272   2
   1  -3 -18 6730.63 208.425   5
   1   3 -18 6318.30 202.253   5
   1   3 -18 6343.39 185.741  37
   1   3 -18 6683.06 189.684  71
  -1   3  18 6398.91 228.182  82
   1   3 -18 6957.81 221.562  74
  -1   3  18 6493.29 223.844  25
  -1   3  17 5853.87 208.436  25
  -1   3  17 5994.29 213.713  82
   1   3 -17 5844.89 172.531  37
   1   3 -17 6106.76 199.719  53
   1   3 -17 6613.34 211.663  50
   1  -3 -17 6217.61 197.046   2
   1   3 -17 6202.28 192.865   2
   1   3 -17 6225.67 204.969  74
   1   3 -17 5836.76 187.027   5
   1  -3 -17 5954.08 190.358   5
   1   3 -17 6133.60 176.975  71
   1   3 -17 5923.48 185.521  24
  -1   3  16 26833.4 660.457  25
   1  -3 -16 30025.2 671.290  26
   1   3 -16 27502.8 647.447  53
   1   3 -16 28220.7 666.147  51
   1   3 -16 28066.9 657.091  50
   1   3 -16 27438.1 652.186   3
   1  -3 -16 26855.1 639.851   2
   1   3 -16 26910.5 636.466   2
   1   3 -16 25981.2 628.677   5
   1  -3 -16 27162.1 636.894   5
   1   3 -16 25791.8 612.716  37
   1   3 -16 27492.6 618.382  71
   1   3 -16 27181.6 630.038  24
  -1   3  16 27112.6 666.713  82
   1   3 -16 27620.8 651.994  74
   1   3 -15 914.028 68.7531  51
   1   3 -15 818.815 61.9430  50
   1  -3 -15 813.273 55.5823   5
   1   3 -15 974.629 58.2651   5
   1  -3 -15 855.643 57.7438   2
   1   3 -15 928.331 58.2621   2
   1   3 -15 927.968 63.5850   3
   1   3 -15 971.479 63.9319  53
   1   3 -14 11338.9 293.310   5
   1  -3 -14 11676.7 298.023   5
   1   3 -14 11193.4 295.243   2
   1  -3 -14 11474.0 300.743   2
   1   3 -14 11465.7 310.457   3
   1   3 -14 11980.5 322.335  51
   1   3 -14 11598.2 313.916  50
   1  -3 -13 12023.0 305.111   5
   1   3 -13 12043.4 302.591   5
   1   3 -13 11578.4 317.581   3
   1   3 -13 12838.2 326.983  50
   1   3 -13 12447.6 330.078  51
   1  -3 -12 3066.25 106.422   5
   1   3 -12 3208.47 105.125   5
   1   3 -12 2987.96 104.402   2
   1  -3 -12 2976.49 107.321   2
   1   3 -12 3367.88 122.779  50
   1   3 -12 3268.92 125.015  51
   1   3 -11 3433.21 121.534  50
   1   3 -11 3426.21 124.768  51
   1   3 -11 3428.17 119.155   3
   1   3 -11 3063.19 103.391   2
   1  -3 -11 3169.69 106.620   2
   1  -3 -11 3020.90 103.036  44
   1   3 -11 3324.57 119.828   7
   1   3 -11 3300.04 103.937   5
   1  -3 -11 3193.86 104.888   5
   1   3 -10 1323.94 67.3931  50
   1   3 -10 1363.89 70.8251  51
   1   3 -10 1356.27 65.5801   3
   1   3 -10 1222.46 53.9474   2
   1  -3 -10 1249.52 56.2770   2
   1  -3 -10 1215.73 54.1741   5
   1   3 -10 1281.64 66.0435   7
   1  -3 -10 1222.22 56.7867  44
   1   3  -9 677.376 43.6300   3
   1  -3  -9 599.001 35.3425   2
   1   3  -9 611.224 34.6636   2
   1  -3  -9 569.690 37.8510  44
   1   3  -9 580.777 43.1017   7
   1   3  -8 241.738 27.7008  48
   1   3  -8 231.302 28.0651   7
  -1   3   8 309.271 23.9466   9
   1   3  -8 343.749 30.4394   3
   1  -3  -8 285.643 22.8538   2
   1   3  -8 336.695 22.9340   2
   1  -3  -8 258.735 26.6409  44
   1  -3  -7 208.928 24.5071  44
   1   3  -7 246.186 27.6773  48
  -1   3   7 234.892 21.3807   9
   1   3  -7 230.332 26.2110   7
   1  -3  -7 204.725 18.0317   2
   1   3  -7 260.911 25.9817   3
   1   3  -7 228.861 18.1650   2
   1   3  -7 235.581 25.3112  54
   1  -3  -6 1455.83 61.0324  44
   1   3  -6 1505.24 63.1236  48
   1   3  -6 1395.68 62.5466   7
   1   3  -6 1473.38 46.1050   2
   1   3  -6 1496.20 60.5573   3
   1  -3  -6 1289.61 45.6371   2
   1   3  -6 1326.33 58.7707  54
   1  -3  -5 1468.10 61.3232  44
  -1  -3   5 1484.61 59.9802  45
   1   3  -5 1480.33 56.4262   4
   1   3  -5 1438.43 42.1710   2
   1  -3  -5 1369.53 43.0756   2
   1   3  -5 1491.70 61.2401  48
  -1  -3   4 27026.9 575.786  45
   1  -3  -4 26805.6 577.985  44
   1   3  -4 25728.5 543.307   2
   1   3  -4 25189.9 566.497   4
   1  -3  -4 25451.8 544.645   2
   1  -3  -3 4640.16 129.358  44
  -1  -3   3 4761.04 128.781  45
   1   3  -3 4507.91 119.116   4
   1  -3  -2 273.801 26.1809  44
  -1  -3   2 296.452 26.5171  45
   1   3  -2 298.529 22.7405   4
   1  -3  -1 61.2005 17.3916  44
  -1  -3   1 60.3158 17.1115  45
   1  -3   0 29583.0 656.746  44
  -1  -3   0 29830.8 657.089  45
   1   3   0 30381.3 644.870   4
  -1   3   0 29168.3 639.441   4
   1  -3   1 11417.7 274.724  44
  -1  -3  -1 10971.8 274.213  45
   1   3   1 11206.5 262.679   4
  -1   3  -1 11571.0 258.451   4
  -1  -3  -2 1288.86 56.7878  45
   1  -3   2 1359.06 57.3494  44
  -1   3  -2 1322.14 46.5888   4
   1   3   2 1291.29 49.1624   4
   1  -3   3 37526.1 708.739  44
  -1  -3  -3 37656.4 709.991  45
  -1   3  -3 35244.8 686.545   4
   1   3   3 37418.9 695.785   4
  -1  -3  -4 1785.76 68.1507  45
   1   3   4 1854.77 64.7231  46
   1  -3   4 1849.85 67.9453  44
  -1   3  -4 1730.81 64.9913  54
  -1   3  -4 1626.76 54.8816   4
  -1   3  -4 1574.80 46.0912   2
  -1  -3  -4 1562.47 47.9779   2
   1   3   5 3190.68 94.4126  46
  -1  -3  -5 3018.69 97.0986  45
   1  -3   5 3145.42 96.1309  44
  -1   3  -5 2927.51 96.0107  54
  -1  -3  -5 2882.18 79.8956   2
  -1   3  -5 2630.12 81.6388   4
  -1   3  -5 2792.72 77.4281   2
  -1   3  -6 3834.77 118.096   7
  -1  -3  -6 3251.98 96.1084   2
  -1   3  -6 3298.27 94.3384   2
  -1   3  -6 3670.42 116.791   3
  -1   3  -6 3573.78 112.050  54
   1  -3   6 3710.53 109.422  44
   1   3   6 3743.30 108.843  46
   1   3   7 28828.8 604.289  46
   1  -3   7 26945.4 600.802  44
  -1   3  -7 25266.6 588.827   2
  -1  -3  -7 25375.3 591.777   2
  -1   3  -7 28712.3 617.704   3
  -1   3  -7 28570.5 613.525  51
  -1   3  -7 28561.6 618.237   7
   1   3   8 569.832 37.2516  46
  -1   3  -8 408.000 29.5304   2
  -1   3  -8 485.889 40.6208   3
  -1  -3  -8 471.200 32.5824   2
  -1   3  -8 562.213 40.7238  51
  -1   3  -8 437.431 38.6965   7
   1  -3   9 14841.7 353.132  44
   1   3   9 16486.0 363.861  46
  -1   3  -9 14843.6 355.461   2
  -1   3  -9 15239.3 377.596   3
  -1  -3  -9 14863.0 359.069   2
  -1   3  -9 15388.4 373.558  51
  -1   3  -9 15146.4 377.813   7
  -1   3 -10 8350.35 228.833  51
  -1   3 -10 7835.02 210.216  12
  -1   3 -10 7801.16 209.992   2
  -1  -3 -10 8094.36 214.353   2
  -1   3 -10 7864.20 230.034   7
  -1   3 -11 16135.1 404.266  51
  -1   3 -11 17321.7 413.070  50
   1   3  11 17155.1 389.541  46
  -1  -3 -11 15911.2 380.481  44
  -1   3 -11 16189.5 387.221  12
  -1   3 -11 16105.4 387.055   2
  -1  -3 -11 15575.1 389.066   2
  -1   3 -11 15513.4 403.983   7
  -1   3 -12 12705.7 322.850  12
  -1  -3 -12 13258.3 325.261  12
  -1   3 -12 12982.5 345.194   3
  -1   3 -12 12082.2 320.595   2
  -1   3 -12 12875.2 339.976  51
  -1   3 -12 13443.0 346.628  50
   1   3  12 13594.1 323.288  46
  -1  -3 -13 484.223 40.7162  12
  -1   3 -13 385.531 37.3358  12
  -1  -3 -13 374.660 38.4353   2
  -1   3 -13 400.937 44.9953   3
  -1   3 -13 375.751 42.5997  51
  -1   3 -13 407.500 44.4976  50
   1   3  13 507.809 39.2956  46
  -1  -3 -14 106.932 24.8063  12
  -1   3 -14 133.958 26.2212  12
   1   3  14 97.8038 20.9196  46
  -1   3 -14 148.984 26.8721   2
  -1  -3 -14 129.039 24.7971   2
  -1   3 -14 157.723 31.7176   3
  -1   3 -14 110.793 28.6299  50
  -1   3 -15 15735.6 414.141  50
   1   3  15 16672.2 386.553  46
  -1   3 -15 15748.0 401.872  74
  -1   3 -15 14814.5 384.089   5
  -1  -3 -15 14455.3 386.606   5
  -1   3 -15 16309.8 397.489  12
   1   3  15 15452.8 414.555  82
  -1   3 -15 15310.4 392.312   2
  -1  -3 -15 15103.1 395.711   2
  -1   3 -15 15566.2 415.078   3
   1  -3  16 2490.64 92.6434  91
   1   3  16 2563.88 122.318  25
  -1   3 -16 2336.26 88.2590  37
  -1   3 -16 2698.41 101.989  24
  -1   3 -16 2578.93 122.727  50
   1   3  16 2804.69 105.327  46
  -1   3 -16 2528.84 110.127   2
  -1   3 -16 2459.18 121.830   3
  -1  -3 -16 2499.73 112.483   2
   1   3  16 2559.86 123.977  82
  -1   3 -16 2633.74 115.688  74
  -1  -3 -16 2449.51 107.005   5
  -1   3 -16 2447.61 104.848   5
   1   3  17 13584.7 386.145  25
   1  -3  17 14473.4 345.724  91
  -1   3 -17 14551.9 355.653  24
  -1   3 -17 14578.2 394.786  50
  -1  -3 -17 14035.0 368.819   5
  -1   3 -17 13255.0 361.368   5
  -1  -3 -17 13972.3 375.093   2
  -1   3 -17 13572.3 369.445   2
  -1   3 -17 14279.7 394.471   3
   1   3  17 14662.5 394.843  82
  -1   3 -17 14371.1 341.501  71
  -1   3 -17 13154.6 337.485  37
  -1   3 -17 14878.4 383.352  74
  -1   3 -18 7612.04 215.408  24
  -1   3 -18 7631.46 251.896  50
  -1   3 -18 7276.56 225.538   5
  -1  -3 -18 7354.64 229.071   5
  -1   3 -18 7450.89 231.236   2
  -1  -3 -18 7728.93 238.802   2
  -1   3 -18 7050.99 201.116  37
   1   3  18 7757.76 252.375  82
   1  -3  18 7445.82 207.240  91
   1   3  18 7504.41 247.027  25
  -1   3 -18 7988.28 243.081  74
   1   3  19 47127.7 1104.21  25
   1  -3  19 49994.2 1056.98  91
  -1   3 -19 47722.7 1062.96  24
  -1   3 -19 46946.2 1078.30   5
  -1  -3 -19 46663.3 1083.25   5
  -1   3 -19 45167.8 1046.83  37
   1   3  19 49900.9 1116.59  82
  -1   3 -19 48534.8 1092.87  53
  -1   3 -19 52232.0 1104.60  74
  -1   3 -19 48549.8 1088.79   2
  -1  -3 -19 47637.6 1092.92   2
  -1  -3 -20 2384.83 116.413   2
  -1   3 -20 2402.06 114.371   2
   1   3  20 2382.72 121.512  35
  -1   3 -20 2511.69 94.9709  37
   1   3  20 2529.00 130.991  82
  -1   3 -20 2882.87 127.493  74
   1  -3  20 2581.78 98.9499  91
   1   3  20 2420.52 123.246  25
  -1   3 -20 2445.64 101.882  24
   1   3  21 21984.4 569.479  25
   1  -3  21 23843.6 529.286  91
  -1   3 -21 21954.3 550.321   5
  -1  -3 -21 21868.4 553.654   5
  -1  -3 -21 21965.6 560.970   2
  -1   3 -21 21273.1 551.862   2
   1   3  21 23914.5 586.305  82
  -1   3 -21 22304.4 522.270  37
   1   3  21 21113.0 564.931  35
  -1   3 -21 22994.4 533.283  24
  -1   3 -21 24426.0 572.705  74
  -1   3 -21 22472.0 559.824  53
  -1   3 -22 127.509 31.7450  53
  -1   3 -22 152.165 31.4786   5
  -1  -3 -22 102.185 30.4788   5
   1   3  22 167.940 37.4145  35
  -1   3 -22 183.694 26.4225  37
   1  -3  22 151.967 25.0165  91
   1   3  22 151.960 33.7989  25
  -1   3 -22 209.271 39.2123  74
  -1  -3 -22 94.5360 29.9547   2
  -1   3 -23 610.877 55.0656  53
  -1   3 -23 626.529 52.0472   5
  -1  -3 -23 590.529 52.7108   5
   1   3  23 658.190 59.9456  25
   1  -3  23 619.361 44.0873  91
  -1   3 -23 702.736 44.9369  37
   1   3  23 586.279 59.1719  35
  -1   3 -24 147.689 29.7286  53
  -1   3 -24 177.695 23.7030  37
   1   3  24 132.117 31.8659  35
   1   3  24 201.958 35.2418  25
  -1   3 -24 136.418 27.8160   5
  -1  -3 -24 138.213 29.0690   5
  -1   3 -25 5796.54 185.180  53
  -1   3 -25 6027.30 186.469  67
  -1  -3 -25 6192.33 187.272   5
   1   3  26 112.891 26.9313  35
  -1   3 -26 104.699 18.6872  37
  -1   3 -26 119.969 25.1194  67
  -1   3 -26 93.9363 18.9837  78
   1   3  26 82.7975 23.5830  80
  -1  -3 -26 163.192 31.3376  52
   1   3  26 121.759 25.5964  25
  -1  -3 -26 112.087 23.0221   5
  -1   3 -27 9634.71 226.323  37
   1   3  27 9195.44 249.754  35
   1   3  27 8771.65 245.243  80
   1   3  27 8959.35 243.183  25
  -1   3 -27 9525.31 228.897  78
  -1  -3 -27 9332.72 251.103  52
  -1   3 -28 1320.10 51.3740  41
  -1   3 -28 1274.72 46.3961  37
   1   3  28 1170.74 57.9621  35
   1  -3  28 1192.91 46.1237  31
   1   3  28 1136.93 56.3717  80
   1   3  28 1048.76 51.3891  25
  -1   3 -28 1238.23 48.8413  78
  -1  -3 -28 1257.77 60.9017  52
  -1   3 -29 5104.70 115.550  41
   1   3  29 4827.79 124.004  35
  -1   3 -29 4056.29 103.625  37
   1  -3  29 4050.43 104.155  31
  -1   3 -29 5032.52 112.511  78
   1   3  29 4444.87 120.134  80
   1   3  29 4303.20 119.980  91
  -1   3 -30 224.468 16.2687  38
  -1   3 -30 187.861 14.6570  58
   1   3  30 201.408 17.1312  91
  -1   3 -30 208.305 14.5501  41
   1   5 -28 170.764 12.1914  73
   1   5 -28 146.767 11.3771  38
   1   5 -27 4261.85 112.934  78
  -1   5  27 4819.34 127.358  80
  -1   5  27 5080.65 128.510  35
   1   5 -27 5253.32 122.237  38
   1   5 -27 4425.88 117.037  92
   1   5 -27 5295.11 123.788  73
   1   5 -27 4616.92 113.972  58
   1   5 -27 5019.46 116.106  41
   1   5 -26 278.307 20.0399  58
   1   5 -26 247.146 20.0397  41
  -1   5  26 238.057 26.8083  35
   1   5 -26 285.701 22.7691  38
   1   5 -26 260.341 19.6847  78
   1   5 -26 259.358 23.3758  73
   1   5 -26 248.824 25.5116  67
  -1   5  26 216.046 22.9669  25
   1   5 -26 268.314 22.3094  92
   1  -5 -26 185.749 18.3534  87
   1   5 -25 1748.11 62.3925  58
   1   5 -25 1801.83 63.9946  41
  -1   5  25 1756.63 79.3926  35
   1   5 -25 1919.55 68.2414  38
   1   5 -25 1853.20 63.7890  78
   1   5 -25 1861.79 69.3713  73
   1   5 -25 1879.11 75.6714  67
   1  -5 -25 1875.73 79.5931  11
  -1   5  25 1681.78 74.4686  25
   1   5 -25 1813.94 68.2027  92
   1   5 -24 447.075 30.8715  58
   1  -5 -24 414.277 34.3062  52
   1   5 -24 430.491 36.1808  69
   1   5 -24 498.892 36.6397  73
   1   5 -24 472.247 40.5662  67
   1  -5 -24 414.447 40.8099  11
   1   5 -24 397.169 30.2423  78
   1   5 -24 456.418 31.6450  41
  -1   5  24 411.295 42.2890  35
   1   5 -24 471.898 33.7335  38
  -1   5  24 428.887 41.6799  25
   1   5 -24 431.082 34.8969  92
   1  -5 -23 1074.38 59.7226  52
   1   5 -23 1164.83 53.6513  58
   1   5 -23 1085.52 57.2452  24
   1   5 -23 1229.08 55.4302  41
  -1   5  23 1216.33 77.6684  82
   1   5 -23 1179.57 58.8570  73
   1   5 -23 1095.58 64.9337  67
   1  -5 -23 1205.01 72.2994  11
  -1   5  23 1041.50 70.3069  35
   1   5 -23 1253.34 58.8718  38
  -1   5  23 1109.87 70.4213  25
   1   5 -23 1220.19 55.0383  78
   1   5 -22 895.046 62.6508  53
   1   5 -22 949.214 50.4723  58
   1  -5 -22 814.265 54.1465  52
   1  -5 -22 940.028 66.4714  11
   1   5 -21 6037.86 180.610  24
   1   5 -21 6113.04 171.391  41
  -1   5  21 6188.83 213.520  82
   1   5 -21 5970.44 169.802  78
  -1   5  21 5462.71 203.437  25
   1   5 -21 6083.88 169.911  37
   1   5 -21 5984.30 174.948  38
   1   5 -21 6005.37 191.670  67
   1   5 -21 5738.96 194.144  53
   1  -5 -21 5682.86 180.306  52
   1   5 -20 492.650 44.6335  24
   1   5 -20 574.858 42.5666  41
  -1   5  20 519.162 60.5271  82
   1   5 -20 446.877 38.2345  78
  -1   5  20 397.414 54.3100  25
   1   5 -20 489.418 39.5139  37
   1   5 -20 477.767 42.1191  38
   1   5 -20 452.425 48.5527  67
   1  -5 -20 442.380 44.2997  52
   1   5 -20 479.354 38.4761  58
   1   5 -20 487.087 50.9511  53
   1   5 -19 18788.3 455.491  24
   1   5 -19 18543.6 440.081  41
  -1   5  19 19093.7 502.354  82
   1   5 -19 18854.0 440.593  78
  -1   5  19 17875.4 496.068  25
   1   5 -19 18146.7 438.421  37
   1   5 -19 18558.1 445.694  38
   1   5 -19 18746.1 468.986  67
   1   5 -19 18409.2 474.795  53
   1  -5 -19 18084.7 455.263  52
   1   5 -19 18663.1 439.102  58
   1   5 -18 3700.59 124.618  58
   1   5 -18 3723.75 150.067  53
   1  -5 -18 3542.49 135.436  52
   1   5 -18 3421.45 148.130  50
   1   5 -18 3853.61 126.687  41
  -1   5  18 3631.19 166.423  82
   1   5 -18 3793.63 126.244  78
  -1   5  18 3670.08 166.629  25
   1   5 -18 3803.27 126.270  37
   1   5 -18 3602.66 129.197  38
   1   5 -18 3799.79 147.299  67
   1   5 -18 4014.87 140.032  24
   1   5 -17 24274.4 592.986  53
   1  -5 -17 23017.9 569.266  52
   1   5 -17 23157.1 551.914  58
   1   5 -17 23571.6 596.622  50
   1   5 -17 23752.3 611.017  51
   1   5 -17 24445.1 557.033  41
  -1   5  17 24577.1 622.630  82
   1   5 -17 24197.9 555.773  78
  -1   5  17 23514.4 619.545  25
   1   5 -17 24463.8 556.414  37
   1   5 -17 24581.8 562.769  38
   1   5 -17 23361.9 583.211  67
   1   5 -17 24570.1 574.300  24
   1   5 -16 1671.82 104.424  51
   1   5 -16 1689.67 76.9673  41
  -1   5  16 1730.27 109.605  82
   1   5 -16 1724.66 78.0099  37
   1   5 -16 1771.37 78.2873  78
   1   5 -16 1722.82 76.2645  58
   1   5 -16 1695.75 96.4563  53
   1   5 -16 1599.73 85.0823  24
  -1   5  16 1648.13 108.544  25
   1   5 -15 8367.28 226.113  41
  -1   5  15 8428.43 279.259  82
   1   5 -15 8263.97 230.253  38
   1   5 -15 8210.15 225.953  37
   1   5 -15 8758.40 255.141  74
   1   5 -15 8150.51 225.281  78
   1   5 -15 8258.02 223.758  58
  -1   5  15 8358.63 280.317  25
   1   5 -15 8339.13 240.855  24
  -1   5  14 2927.16 146.216  25
   1   5 -14 3254.51 130.571  74
   1   5 -14 3028.81 108.437  78
   1   5 -14 3027.64 140.143  51
   1   5 -14 2972.15 134.938  50
   1   5 -14 2922.64 106.661  41
  -1   5  14 3132.86 115.637   9
   1   5 -14 2958.92 111.366  38
   1   5 -14 3001.73 109.062  37
   1   5 -14 2911.60 105.222  58
   1   5 -14 2841.86 127.117  53
  -1   5  14 2997.05 146.377  82
   1   5 -14 3122.90 121.002  24
  -1   5  13 1390.57 95.9650  25
   1   5 -13 1498.77 82.7977  74
   1   5 -13 1515.89 68.9485  78
   1   5 -13 1231.96 86.9591  51
   1   5 -13 1314.01 85.7445  50
   1   5 -13 1466.05 67.7883  41
  -1   5  13 1425.36 72.5900   9
   1   5 -13 1447.46 68.7209  37
   1   5 -13 1317.78 68.6937  38
   1   5 -13 1436.78 66.5274  58
   1   5 -13 1398.80 83.5583  53
  -1   5  13 1396.70 95.6346  82
   1   5 -13 1343.44 74.8783  24
  -1   5  12 495.804 58.7825  25
   1   5 -12 476.306 46.0798  74
   1   5 -12 413.165 35.8599  78
   1   5 -12 504.117 52.5922  50
   1   5 -12 369.185 49.9365  51
   1  -5 -12 327.573 40.7434  44
   1   5 -12 414.665 35.0192  41
   1   5 -12 391.949 50.1688   7
  -1   5  12 384.280 38.5596   9
   1   5 -12 455.529 38.5541  38
   1   5 -12 467.847 37.7652  37
   1   5 -12 385.705 34.4978  58
   1   5 -12 453.136 46.5156  53
  -1   5  12 343.390 51.4052  82
   1   5 -12 419.306 42.5945  24
   1   5 -11 8683.11 229.052  58
   1   5 -11 8455.48 255.495  53
   1   5 -11 9093.81 270.546  50
   1   5 -11 8868.85 272.065  51
   1  -5 -11 8663.58 258.714  44
   1   5 -11 9103.78 233.252  41
   1   5 -11 8590.55 272.372   7
  -1   5  11 8627.23 241.523   9
  -1   5  11 9253.38 287.264  25
   1   5 -11 8879.29 234.297  37
   1   5 -11 8868.18 235.910  38
  -1   5  11 8282.06 267.840  39
   1   5 -11 9115.45 233.964  78
   1   5 -11 9258.33 249.567  24
   1   5 -10 1855.47 77.5196  78
   1  -5 -10 1687.07 95.2140  28
  -1   5  10 1825.77 100.860  39
   1   5 -10 1860.45 78.8799  38
   1   5 -10 1983.87 76.1777  58
   1   5 -10 2036.07 94.9980  53
   1   5 -10 1953.30 102.590  51
   1   5 -10 1958.56 77.6629  41
   1  -5 -10 1893.64 95.0792  44
   1   5 -10 1858.95 96.0532   3
  -1   5  10 2017.84 111.240  25
  -1   5  10 1934.05 84.9726   9
   1   5 -10 1923.10 103.599   7
   1   5 -10 2059.91 89.9748  24
   1   5  -9 485.608 34.9255  58
   1   5  -9 472.159 41.9571  24
   1  -5  -9 393.823 43.8994  44
  -1  -5   9 441.943 42.1892  44
   1   5  -9 388.902 46.8920   7
  -1   5   9 444.702 39.2397   9
   1   5  -9 437.605 35.8774  38
  -1   5   9 396.407 48.2649  39
   1  -5  -9 429.236 46.8717  28
  -1   5   9 473.308 50.9263  66
   1   5  -9 470.723 46.7778   3
  -1   5   9 444.263 53.6116  25
  -1   5   8 5086.74 178.345  66
   1  -5  -8 4702.33 167.204  44
  -1  -5   8 4741.33 162.235  44
   1   5  -8 4932.85 174.424   7
  -1   5   8 5011.64 154.006   9
   1   5  -8 4846.66 167.370   3
   1   5  -8 4758.46 153.932  24
   1  -5  -7 1559.62 83.2689  44
  -1  -5   7 1344.72 75.7581  44
  -1   5   7 1451.08 84.6890  66
   1   5  -7 1391.59 78.7131  54
   1   5  -7 1382.40 77.7888   3
  -1   5   7 1527.09 71.7893   9
   1   5  -7 1588.34 87.3724   7
   1   5  -7 1397.75 77.1678  48
   1  -5  -6 23608.5 570.854  44
  -1  -5   6 23477.4 564.808  44
   1   5  -6 24947.4 575.718   7
  -1   5   6 24013.1 547.274   4
  -1   5   6 23184.3 546.559   9
   1   5  -6 22873.8 562.449  54
   1   5  -6 23880.5 563.409   3
   1   5  -6 22958.5 558.992  48
   1  -5  -5 3630.19 138.394  44
   1  -5  -5 3448.29 123.260  11
  -1   5   5 3773.94 121.677   4
  -1   5   5 3559.64 121.531   9
   1   5  -5 3566.13 131.724  54
   1   5  -5 3350.21 121.490   4
   1   5  -5 3750.17 132.668   3
   1   5  -5 3649.15 129.963  48
   1  -5  -4 1183.52 71.8013  44
   1  -5  -4 1158.08 59.8932  11
  -1   5   4 1163.21 58.0470   4
  -1   5   4 1069.87 58.4984   9
   1   5  -4 1144.50 65.3531  54
   1   5  -4 1097.44 59.8224   4
   1   5  -4 1037.49 62.1028  48
   1  -5  -3 4100.05 151.369  44
   1  -5  -3 4012.44 130.416  11
  -1   5   3 4439.50 133.692   4
   1   5  -3 4179.36 140.080  48
   1   5  -3 4164.64 135.913   4
   1   5  -3 4561.29 145.337  54
   1   5  -2 10725.9 273.617  54
  -1   5   2 10412.9 261.266   4
   1   5  -2 10160.5 269.662  48
   1  -5  -2 9943.81 284.653  44
   1   5  -2 9928.66 264.241   4
   1   5  -1 1933.04 84.0377  48
   1   5  -1 2078.81 83.3898   4
  -1   5   1 2020.18 78.7587   4
   1  -5  -1 1924.64 94.9843  44
   1   5   0 19832.3 488.830   9
  -1   5   0 21195.8 484.122   4
   1   5   0 21010.7 490.670   4
  -1   5   0 22385.9 502.032  54
   1  -5   0 21052.9 515.134  44
   1   5   1 130.733 23.8348   9
  -1   5  -1 176.476 22.8978   4
   1   5   1 98.6291 20.7009   4
   1  -5   1 136.707 28.0102  44
  -1   5  -2 8198.00 234.055  54
   1   5   2 8301.35 227.239   9
  -1   5  -2 8245.07 224.265  48
   1   5   2 8766.39 227.113   4
  -1   5  -2 8398.39 218.818   4
   1  -5   2 8518.48 246.660  44
  -1   5  -3 18.2987 19.2105  54
   1   5   3 36.1604 17.7555   9
  -1   5  -3 67.4950 19.3255  48
   1   5   3 26.7857 15.0581   4
   1  -5   3 28.6175 19.0439  44
   1   5   4 1057.91 57.9004   9
   1   5   4 1095.92 58.7352   4
  -1   5  -4 993.760 63.4735  54
   1  -5   4 981.482 64.5020  44
   1   5   5 18595.1 433.940   4
  -1   5  -5 18393.0 458.126   7
   1   5   5 17668.5 431.577   9
  -1   5  -5 18902.0 457.299   3
  -1   5  -5 17153.4 444.226  54
   1  -5   5 17619.6 447.938  44
  -1   5  -6 245.064 35.0020  54
  -1   5  -6 262.519 33.7535  51
   1   5   6 244.779 30.8943   4
   1   5   6 254.938 30.3545   9
  -1   5  -6 245.204 37.0185   7
  -1   5  -6 232.074 36.3644   3
  -1  -5  -6 269.818 38.2459  44
   1  -5   6 188.915 31.7663  44
  -1   5  -7 3432.38 131.602  51
  -1  -5  -7 3540.53 137.821  44
   1  -5   7 3363.01 130.151  44
   1   5   7 3538.46 123.499   4
   1   5   7 3524.28 123.024   9
  -1   5  -7 3604.58 143.705   7
  -1   5  -7 3428.61 139.447   3
  -1   5  -8 1949.49 102.797   3
  -1   5  -8 1828.35 93.3252  51
   1  -5   8 1943.57 93.0836  44
  -1  -5  -8 2150.56 101.270  44
   1   5   8 1771.31 100.450  39
   1   5   8 1790.95 94.5523  70
  -1   5  -8 2196.76 110.307   7
   1   5   8 2201.41 90.4988   4
   1   5   8 2154.18 89.0864   9
  -1   5  -8 2149.34 89.0822  92
   1  -5   9 3570.21 116.586  31
   1   5   9 3375.71 143.089  82
   1   5   9 3854.86 155.610  25
  -1   5  -9 3708.04 127.761  92
   1   5   9 3213.47 136.700  89
  -1   5  -9 3705.95 127.081  24
  -1   5  -9 3496.80 138.294  51
   1  -5   9 3394.06 130.223  44
  -1  -5  -9 3394.97 136.211  44
  -1   5  -9 3444.34 147.353   7
   1   5   9 3539.37 125.302   9
   1   5   9 3747.02 128.198   4
   1   5   9 3143.46 134.377  70
   1   5   9 3441.17 144.298  39
  -1   5  -9 3232.18 142.639   3
   1   5  10 6671.12 226.891  25
   1   5  10 6678.83 220.355  82
   1  -5  10 6265.25 180.331  31
  -1   5 -10 6638.98 193.739  24
  -1   5 -10 6459.32 210.671  51
  -1  -5 -10 6487.88 205.828  44
  -1   5 -10 6057.59 219.825   7
   1   5  10 6371.76 190.565   9
   1   5  10 6602.15 194.685   4
   1   5  10 5960.23 207.989  89
  -1   5 -10 6005.68 215.203   3
  -1   5 -11 7598.40 221.135  24
  -1   5 -11 7605.10 240.900  51
  -1  -5 -11 7389.93 230.104  44
   1   5  11 7758.78 255.455  25
   1   5  11 7865.31 251.944  82
   1  -5  11 7853.06 210.371  31
  -1   5 -11 7445.84 201.949  78
  -1   5 -11 7193.42 249.486   7
   1   5  11 7951.76 222.484   9
   1   5  11 7949.73 224.486   4
  -1   5 -11 7510.56 251.330   3
  -1   5 -12 6591.15 196.512  24
  -1   5 -12 6350.87 226.820  50
  -1   5 -12 6463.29 216.673  51
  -1   5 -12 6352.41 227.406   3
   1   5  12 6420.53 194.529   9
   1   5  12 6621.63 198.546   4
  -1   5 -12 5687.27 221.091   7
   1  -5  12 6479.78 184.962  31
  -1   5 -12 6597.28 179.321  78
   1   5  12 6789.83 229.288  82
   1   5  12 6487.50 231.026  25
  -1   5 -12 6433.96 178.998  37
   1   5  13 13600.2 387.531  25
   1   5  13 13238.1 380.241  82
   1  -5  13 13257.2 330.616  31
  -1   5 -13 13273.7 323.421  78
  -1   5 -13 13645.6 344.602  24
  -1   5 -13 13072.6 369.740  51
  -1   5 -13 12555.1 377.502  50
  -1   5 -13 13338.3 323.298  41
   1   5  13 13470.4 346.416   4
   1   5  13 13303.6 341.515   9
  -1   5 -13 12734.3 378.688   3
  -1   5 -13 13159.5 323.498  37
   1   5  14 5315.18 204.777  25
   1   5  14 5479.50 204.323  82
   1  -5  14 5194.36 159.246  31
  -1   5 -14 5125.91 153.792  78
  -1   5 -14 5348.52 170.960  24
  -1   5 -14 5310.91 194.217  51
  -1   5 -14 5044.20 198.916  50
  -1   5 -14 5115.58 152.415  41
   1   5  14 5269.92 168.931   9
   1   5  14 5520.67 173.788   4
  -1   5 -14 4970.37 198.021   3
  -1   5 -14 5100.69 152.910  37
  -1   5 -15 2369.03 100.506  24
  -1   5 -15 2119.91 84.6952  37
  -1   5 -15 2377.84 88.0365  41
  -1   5 -15 2270.84 123.507   3
   1  -5  15 2137.23 88.9799  31
  -1   5 -15 2118.52 84.9538  78
   1   5  15 2268.10 123.774  82
   1   5  15 2213.13 124.642  25
   1   5  15 2203.09 99.7026   4
   1   5  16 635.813 70.2721  25
   1   5  16 696.807 71.8008  82
   1  -5  16 703.857 48.3362  31
  -1   5 -16 625.499 43.9965  78
  -1   5 -16 639.189 51.7455  24
  -1   5 -16 514.221 59.9528  50
  -1   5 -16 671.320 44.4932  41
   1   5  16 765.209 55.7013   4
   1   5  16 634.842 51.1670   9
  -1   5 -16 589.793 63.8681   3
  -1   5 -16 628.855 43.4762  37
  -1   5 -17 18984.9 450.695  37
   1   5  17 19110.2 519.586  25
   1   5  17 20129.9 518.608  82
   1  -5  17 19578.9 458.717  31
  -1   5 -17 19062.1 451.565  78
  -1   5 -17 19415.6 496.879  53
  -1   5 -17 18374.4 509.586  50
  -1   5 -17 19036.5 451.527  41
  -1   5 -17 17906.9 505.170   3
   1   5  17 20174.3 473.102   9
   1   5  17 20166.5 476.209   4
  -1   5 -17 19584.2 471.428  24
  -1   5 -18 399.436 49.4411  53
  -1   5 -18 476.105 57.7240  50
  -1   5 -18 502.847 38.0611  41
   1   5  18 492.492 45.2472   4
   1   5  18 552.766 45.8647   9
   1  -5  18 429.297 37.7004  31
   1   5  18 490.837 60.8430  82
  -1   5 -18 446.977 36.5831  78
   1   5  18 426.181 57.0650  25
  -1   5 -18 515.209 45.2149  24
  -1   5 -19 348.176 32.1346  78
   1  -5  19 318.597 32.6999  31
   1   5  19 382.877 52.0854  82
  -1   5 -19 319.039 31.0807  58
  -1   5 -19 315.757 44.4752  53
  -1  -5 -19 287.264 37.8584  52
  -1   5 -19 326.591 48.8070  50
  -1   5 -19 363.057 32.6748  41
  -1   5 -19 313.005 37.2154  92
   1   5  19 270.662 33.2929   9
   1   5  19 354.622 51.1849  25
  -1   5 -19 321.399 36.1752  24
   1   5  20 3122.20 112.854   9
  -1   5 -20 3016.66 102.267  41
  -1   5 -20 2925.22 127.696  53
  -1  -5 -20 2845.65 116.242  52
  -1   5 -20 3034.73 101.655  58
   1  -5  20 3022.96 105.259  31
   1   5  20 2805.87 136.300  25
  -1   5 -20 2909.62 100.441  78
  -1   5 -20 3150.71 115.939  92
   1   5  20 3125.48 141.477  82
   1   5  21 10178.6 293.702  82
   1   5  21 9303.27 286.018  25
  -1   5 -21 9584.83 274.848  53
  -1  -5 -21 9061.86 258.260  52
  -1   5 -21 9954.45 256.868  92
   1   5  21 9084.57 281.247  35
   1  -5  22 1465.79 61.4034  31
  -1   5 -22 1470.40 77.8181  67
  -1   5 -22 1405.26 59.3485  58
  -1  -5 -22 1257.09 68.3002  52
  -1   5 -22 1347.55 58.2524  78
  -1   5 -22 1366.85 59.5015  41
  -1   5 -23 19823.3 449.265  92
  -1   5 -23 19781.1 437.452  41
   1  -5  23 18529.6 435.361  31
   1   5  23 18861.3 477.363  25
  -1   5 -23 19203.6 468.534  53
  -1   5 -23 19326.2 436.117  58
  -1  -5 -23 18511.8 452.559  52
  -1   5 -23 20112.0 446.068  38
   1   5  23 18862.5 475.995  35
  -1   5 -23 19401.4 464.272  67
  -1   5 -23 19514.7 435.412  78
  -1   5 -24 222.520 20.4291  78
   1   5  24 172.206 30.6017  25
  -1   5 -24 182.375 20.4321  41
  -1   5 -24 182.956 23.2125  38
   1   5  24 224.666 33.3671  35
  -1   5 -24 176.786 27.7593  67
  -1   5 -24 190.938 23.0444  92
   1  -5  24 179.582 18.8511  31
  -1  -5 -24 190.386 24.5553  52
  -1   5 -24 185.026 27.9012  53
  -1   5 -24 201.401 20.5228  58
  -1   5 -25 3873.92 102.193  58
  -1   5 -25 3842.79 108.260  92
  -1   5 -25 3969.36 103.368  41
   1  -5  25 3433.77 98.1205  31
  -1   5 -25 4168.23 114.623  73
  -1   5 -25 4188.80 123.586  67
   1   5  25 4027.87 128.158  25
  -1   5 -25 3632.54 99.8366  78
   1   5  25 4086.42 129.081  35
  -1   5 -25 4188.00 111.744  38
   1   5  26 1074.90 49.1603  80
  -1   5 -26 895.328 32.4764  41
  -1   5 -26 1073.90 40.6731  38
   1   5  26 1019.82 50.0784  35
  -1   5 -26 877.457 34.7351  92
  -1   5 -26 867.315 31.5982  58
   1   5  26 1025.10 48.0564  25
  -1   5 -26 932.769 45.5883  67
  -1   5 -26 1091.05 42.6297  73
   1   5  27 59.0325 11.1096  25
  -1   5 -27 82.6514 13.5387  67
  -1   5 -27 60.2390 11.0801  73
   1   5  27 72.9319 12.7761  80
  -1   5 -27 71.4550 10.7884  38
   1   5  27 81.1244 13.6876  35
   1   7 -23 3436.18 86.5540  92
   1   7 -23 3606.59 89.4096  69
  -1   7  23 3357.76 90.8981  35
  -1   7  22 281.615 23.3445  25
   1   7 -22 247.771 19.5279  92
   1   7 -22 199.110 15.5183  38
  -1   7  22 244.178 23.0091  35
   1   7 -22 247.306 20.0650  68
   1   7 -22 237.333 20.8028  69
   1   7 -21 3775.03 100.967  38
  -1   7  21 3970.97 118.172  35
   1   7 -21 3898.97 108.294  92
  -1   7  21 3911.40 119.336  25
   1   7 -21 4003.19 111.630  68
   1   7 -21 4160.95 113.932  69
   1   7 -20 141.706 20.6265  92
   1   7 -20 239.957 26.6397  69
   1   7 -20 143.497 22.2777  68
   1   7 -20 146.919 21.9287  67
  -1   7  20 187.197 27.5075  82
  -1   7  20 140.693 26.2244  25
   1   7 -20 144.801 17.5239  38
  -1   7  20 152.155 25.7585  35
   1   7 -20 130.245 15.0787  73
  -1   7  19 5353.02 161.147  82
   1   7 -19 5223.41 143.627  92
   1   7 -19 5038.47 135.312  38
   1   7 -19 4956.31 130.305  73
  -1   7  19 4974.83 161.580  25
   1   7 -19 5043.71 144.163  67
   1   7 -19 5104.27 148.666  69
   1   7 -19 5217.36 150.398  68
  -1   7  18 270.309 32.2328  61
  -1   7  18 332.091 41.0041  25
   1   7 -18 337.367 25.9741  73
   1  -7 -18 309.473 32.2812  11
  -1   7  18 319.636 30.8474  54
  -1   7  18 374.669 41.1570  82
   1   7 -18 298.363 32.0648  19
   1   7 -18 344.814 28.2573  38
   1   7 -18 272.444 28.7679  92
   1   7 -18 291.713 33.0870  69
   1   7 -18 327.338 34.5249  68
   1   7 -18 319.959 31.3983  67
   1   7 -17 1275.24 64.5419  67
   1   7 -17 1391.45 69.8409  69
   1   7 -17 1392.04 71.9336  68
  -1   7  17 1344.61 81.2114  25
  -1   7  17 1492.40 80.9790  82
   1  -7 -17 1437.44 70.3533  11
   1   7 -17 1364.31 70.8984  19
   1   7 -17 1436.39 66.5919  92
  -1   7  17 1268.41 72.4788  61
   1   7 -17 1335.02 55.5130  73
   1   7 -17 1331.63 58.3965  38
   1   7 -16 8118.32 231.856  19
   1  -7 -16 7848.48 225.077  11
   1   7 -16 8269.09 211.151  38
   1   7 -16 7952.31 220.182  67
   1   7 -16 8310.07 231.514  68
  -1   7  16 7981.42 243.341  82
   1   7 -16 8004.22 227.496  53
   1   7 -15 159.172 28.0027  53
   1  -7 -15 138.655 27.2717  11
   1   7 -15 143.137 27.0744  67
   1   7 -14 782.178 63.4980  51
   1   7 -14 902.799 60.0509  69
   1  -7 -14 910.264 59.2816  11
   1   7 -14 902.592 56.2484  92
  -1   7  14 870.946 71.4873  25
   1   7 -14 842.434 58.1042  53
   1   7 -14 835.385 49.4226  38
  -1   7  14 875.931 68.3008  82
   1   7 -13 856.888 66.0118  51
   1   7 -13 902.549 62.7336  68
   1   7 -13 778.805 57.9199  69
   1  -7 -13 765.535 55.3462  11
   1   7 -13 891.220 57.0416  92
  -1   7  13 779.264 68.6646  25
   1   7 -13 797.279 56.7688  53
   1   7 -13 789.181 49.3354  38
  -1   7  13 712.720 65.2465  82
   1   7 -12 6435.79 216.402  51
   1   7 -12 6782.28 211.023  68
   1   7 -12 6876.64 207.259  69
   1  -7 -12 6585.75 200.905  11
   1   7 -12 6715.78 189.092  38
  -1   7  12 6627.32 224.694  82
   1   7 -12 7022.41 200.844  92
   1   7 -12 6250.77 200.067  53
  -1   7  12 7082.72 236.991  25
  -1   7  11 7221.62 244.959  25
   1   7 -11 7739.03 225.920  68
   1   7 -11 7133.97 215.961  69
   1   7 -11 7136.93 199.450  38
  -1   7  11 6927.42 234.609  82
   1   7 -11 6944.09 228.838  51
   1   7 -11 7570.10 213.304  92
   1   7 -11 6599.09 209.098  53
   1   7 -10 1160.66 78.1568  51
   1   7 -10 1132.03 80.3086   7
   1   7 -10 1097.16 59.1752  38
  -1   7  10 1093.90 79.4559  82
   1   7 -10 1245.28 76.1435  68
   1   7 -10 1038.04 67.6724  69
  -1   7  10 1241.40 88.8454  25
   1   7 -10 1099.10 66.0446  92
  -1   7   9 4578.28 185.343  25
  -1   7   9 5112.78 170.369  54
   1   7  -9 4721.94 174.818  51
   1  -7  -9 4368.27 176.700  44
  -1   7   9 4422.90 179.219  39
   1   7  -9 4482.50 145.455  38
   1   7  -9 4845.08 161.435  69
   1   7  -9 4880.96 168.177  68
  -1   7   9 4808.48 181.508  82
  -1   7   9 4652.52 159.960   4
   1   7  -9 4528.41 177.357   7
   1   7  -9 4903.81 158.174  92
   1   7  -8 225.578 33.7980  92
   1   7  -8 245.828 37.3915  68
   1   7  -8 261.764 35.4860  69
  -1   7   8 274.460 43.4223  82
  -1   7   8 226.656 33.5379   4
  -1   7   8 263.120 38.1852  54
   1   7  -8 278.379 41.4180  51
   1  -7  -8 278.015 44.2714  44
  -1  -7   8 254.329 38.4441  44
   1   7  -8 243.437 39.9002   7
  -1   7   8 231.352 44.7078  39
   1   7  -8 297.285 31.6177  38
  -1   7   8 287.628 47.3199  25
   1   7  -7 2174.34 101.353  68
   1   7  -7 2181.83 97.0331  69
  -1   7   7 2201.22 99.2649   4
  -1   7   7 2063.46 110.412  82
  -1   7   7 2218.03 120.062  25
  -1   7   7 2481.33 108.655  54
   1   7  -7 2095.97 106.818  51
   1  -7  -7 2063.39 115.205  44
  -1  -7   7 1993.64 106.309  44
   1   7  -7 1970.42 85.4108  38
  -1   7   7 2036.07 114.078  39
   1   7  -7 2254.22 96.3960  92
   1   7  -7 2199.83 114.170   7
   1  -7  -7 2003.73 106.465  28
   1   7  -6 132.851 34.9988   7
   1  -7  -6 165.258 36.7383  28
  -1   7   6 154.665 28.3982   4
   1   7  -6 134.358 30.5923  68
   1   7  -6 146.528 28.0902  69
  -1   7   6 147.945 31.8477  54
   1   7  -6 103.445 29.3260  51
  -1   7   6 156.714 40.4924  25
   1  -7  -6 158.603 37.1152  44
  -1  -7   6 124.297 30.8184  44
   1   7  -6 126.254 23.7052  38
  -1   7   6 134.663 37.4397  39
   1   7  -6 179.832 36.4410  19
   1   7  -6 114.926 26.4438  92
  -1   7   5 3257.39 130.829  54
   1   7  -5 3130.62 138.245   7
   1  -7  -5 2973.55 142.093  44
  -1  -7   5 2728.95 130.825  44
  -1   7   5 3171.00 141.978  39
   1   7  -5 3115.36 129.408  39
   1   7  -5 2934.38 114.644  69
   1   7  -5 2958.69 121.823  68
  -1   7   5 2810.84 128.836  70
  -1   7   5 2937.55 118.069   4
   1  -7  -5 2776.11 128.228  28
  -1   7   5 3158.76 144.411  25
   1   7  -5 3278.64 135.758  19
   1   7  -5 3069.81 116.555  92
  -1   7   4 1847.41 94.0253  54
   1   7  -4 1585.27 92.2164  54
   1   7  -4 1670.11 97.7581   7
  -1  -7   4 1539.55 96.2140  44
   1  -7  -4 1726.35 104.573  44
   1   7  -4 1642.61 92.7290  39
  -1   7   4 1765.57 102.957  39
   1   7  -4 1696.08 85.9950  68
  -1   7   4 1611.49 94.1132  70
  -1   7   4 1612.92 82.4861   4
  -1   7   4 1711.12 104.184  25
   1  -7  -4 1584.96 92.6906  28
   1   7  -4 1817.56 97.7868  19
   1   7  -4 1584.61 79.7765  92
   1   7  -3 2126.92 105.264  54
  -1   7   3 2068.12 101.853  54
   1   7  -3 2039.80 107.695   7
  -1  -7   3 1798.64 105.501  44
   1  -7  -3 1952.32 111.474  44
   1   7  -3 1971.80 102.724  39
  -1   7   3 2042.99 110.827  39
   1   7  -3 2222.59 106.664  70
   1   7  -3 1918.31 91.7127  68
  -1   7   3 1856.04 100.405  70
  -1   7   3 1943.05 91.5732   4
  -1   7   3 1960.47 111.574  25
   1  -7  -3 1878.91 100.281  28
  -1  -7   3 1903.43 93.0147  28
   1   7  -3 1964.70 102.399  19
   1   7  -3 1921.09 87.7492  92
  -1  -7   2 2119.45 115.554  44
   1  -7  -2 2271.70 120.550  44
  -1   7   2 2183.36 101.101  19
   1   7  -2 2195.42 109.115  19
   1   7  -2 2082.99 95.9034  68
   1   7  -2 2680.42 116.944  70
  -1   7   2 2338.02 111.567  70
  -1   7   2 2148.41 96.6414   4
   1  -7  -2 2187.38 107.222  28
  -1  -7   2 2193.51 100.490  28
  -1   7   2 2320.43 109.714  54
   1   7  -2 2236.23 110.104  54
   1   7  -2 2345.57 114.633  39
  -1   7   2 2230.11 118.027  39
  -1  -7   1-3.41469 23.3230  44
   1  -7  -1 10.5757 24.4399  44
   1   7  -1 19.2205 24.6477  19
  -1   7   1 17.2786 19.4688  19
  -1   7   1 53.6254 26.8454  70
  -1   7   1 2.17321 15.0696   4
   1   7  -1 2.46198 18.7450   4
  -1  -7   1 9.74267 20.6822  28
   1  -7  -1 5.37162 25.1443  28
   1   7  -1 22.0050 23.8092  54
  -1   7   1 33.2111 25.0602  54
  -1   7   1 12.9848 28.0978  39
   1   7  -1 36.3063 28.5515  39
   1   7   0 10203.9 280.179  89
  -1  -7   0 9337.10 290.370  44
   1  -7   0 9142.39 289.954  44
   1   7   0 8854.01 268.639  19
  -1   7   0 9045.84 266.159  19
   1   7   0 9823.11 281.484  70
  -1   7   0 9366.94 273.619  70
   1   7   0 8743.71 261.213   4
  -1  -7   0 8912.22 263.463  28
   1  -7   0 9171.11 270.412  28
   1   7   0 9137.71 272.594  54
  -1   7   0 8857.63 272.131  54
  -1   7   0 9567.02 287.507  39
   1   7   0 9438.37 283.138  39
   1   7   1 813.061 65.2511  89
  -1  -7  -1 827.363 70.5990  44
   1  -7   1 656.802 64.5564  44
   1   7   1 765.608 60.9379  19
  -1   7  -1 726.595 60.0139  19
  -1   7  -1 780.470 62.5333  70
   1   7   1 744.268 63.7955  70
   1   7   1 797.422 59.0939   4
   1  -7   1 721.062 60.5047  28
  -1  -7  -1 704.497 58.5461  28
   1   7   1 769.389 65.3822  25
   1   7   1 737.910 61.3428  54
  -1   7  -1 807.805 64.8363  54
   1   7   1 699.652 64.1583  39
  -1   7  -1 735.364 66.9428  39
   1   7   2 4233.30 155.021  54
  -1   7  -2 3872.08 154.994  54
  -1   7  -2 4209.46 165.526   7
  -1  -7  -2 3784.27 164.018  44
   1  -7   2 3982.79 166.963  44
   1   7   2 4231.39 166.016  39
  -1   7  -2 4052.84 162.123  39
  -1   7  -2 4211.62 155.340  70
   1   7   2 4140.64 159.041  70
  -1   7  -2 4049.60 161.050   3
   1   7   2 3926.47 145.766   4
   1   7   2 3960.55 159.946  25
   1  -7   2 4173.58 153.063  28
  -1  -7  -2 3711.63 147.225  28
   1   7   2 3697.53 146.659  19
   1   7   2 4127.51 156.811  89
   1   7   3-8.48915 28.3465  89
   1  -7   3 25.2704 23.4643  28
  -1  -7  -3 23.9928 22.8545  28
   1   7   3 7.43995 19.3339   4
  -1   7  -3 12.4579 22.8249   3
  -1   7  -3-2.64073 20.8250  70
   1   7   3 29.5216 25.3087  70
  -1   7  -3-17.7423 24.6086  54
   1   7   3 10.7044 20.1219  54
   1   7   3-3.18058 23.6140  25
  -1  -7  -3 3.48024 24.1257  44
   1  -7   3 13.6944 23.0244  44
   1   7   3 17.7805 21.3533  19
  -1   7  -3 9.27096 24.3702  39
   1   7   3 13.0189 24.4722  39
  -1   7  -3 19.5316 25.0808   7
   1  -7   4 2465.31 109.098  28
   1   7   4 2493.96 123.072  25
  -1   7  -4 2320.75 117.419   3
   1   7   4 2534.59 109.608   4
   1   7   4 2410.50 116.994  70
  -1   7  -4 2586.94 115.147  70
  -1   7  -4 2216.26 100.234  68
   1   7   4 2692.41 117.143  54
  -1   7  -4 2465.92 124.171   7
   1  -7   4 2293.00 119.512  44
  -1  -7  -4 2332.16 123.193  44
  -1   7  -4 2534.37 120.588  39
   1   7   4 2482.57 124.933  39
  -1   7  -4 2404.36 103.713  92
   1   7   4 2378.26 114.956  89
   1   7   4 2312.62 106.464  19
  -1  -7  -4 2344.48 111.144  28
   1   7   5 6766.91 209.240  54
  -1   7  -5 6190.58 194.088  68
   1   7   5 5867.91 207.958  70
  -1   7  -5 7080.71 209.327  70
   1   7   5 6099.89 198.592   4
  -1   7  -5 5906.81 211.947   3
   1  -7   5 5720.03 211.497  44
  -1  -7  -5 6107.76 219.418  44
   1   7   5 6534.94 222.317  39
  -1   7  -5 6334.78 211.190  39
  -1  -7  -5 5829.03 201.540  28
  -1   7  -5 6091.95 192.529  92
   1   7   5 6108.28 208.141  89
   1   7   5 6249.13 218.297  25
   1  -7   5 6470.43 201.394  28
  -1   7  -5 6341.72 221.431   7
   1  -7   6 1671.29 98.4426  44
  -1  -7  -6 1632.65 100.701  44
  -1   7  -6 1726.56 95.8153  39
   1   7   6 1733.56 102.194  39
   1   7   6 1754.81 90.3408   4
  -1   7  -6 1579.76 97.2676   3
   1   7   6 1536.36 94.7104  70
  -1   7  -6 1958.73 95.4952  70
   1   7   6 1691.34 101.817  25
   1  -7   6 1702.70 88.1062  28
  -1   7  -6 1867.79 88.9084  92
   1   7   6 1774.35 97.7589  89
  -1   7  -6 1787.97 105.194   7
   1  -7   7 93.0806 29.0898  44
  -1  -7  -7 73.6818 29.8404  44
  -1   7  -7 64.7460 27.8471  39
  -1   7  -7 96.4971 26.4612  92
   1   7   7 53.5086 28.7572  89
   1   7   7 87.2579 25.3759   4
  -1   7  -7 62.0482 27.7738   3
   1  -7   7 101.612 28.0000  28
   1   7   7 54.2066 29.3673  25
  -1   7  -7 118.282 39.2695   7
  -1   7  -8 12451.4 340.467  39
   1  -7   8 13485.1 336.038  28
   1   7   8 12369.4 359.516  25
  -1   7  -8 12769.2 330.229  92
   1   7   8 12477.8 335.654   4
  -1   7  -8 11430.6 348.371   3
  -1  -7  -8 11663.4 351.089  44
  -1   7  -8 12556.2 361.866   7
   1   7   9 491.010 52.1128  82
  -1   7  -9 483.519 58.7160   7
   1  -7   9 519.285 48.5110  28
   1   7   9 495.116 59.2227  25
  -1   7  -9 525.621 48.5088  92
   1   7   9 546.368 49.7976   4
  -1   7 -10 6546.13 223.442  50
  -1   7 -10 6352.08 224.497   7
  -1   7 -10 5763.03 194.504  53
  -1   7 -10 6570.29 198.377  92
   1   7  10 6233.15 210.435  82
   1   7  10 6441.17 225.057  25
   1  -7  10 7109.89 202.645  28
  -1   7 -11 3128.32 142.142  50
  -1   7 -11 3270.71 147.705   7
  -1   7 -11 3081.48 126.031  53
   1   7  11 3427.37 140.949  82
   1  -7  11 3733.56 130.497  28
   1   7  11 3411.98 150.137  25
  -1   7 -11 3494.53 128.159  92
  -1   7 -12 4053.68 141.500  92
  -1   7 -12 3883.27 158.264  50
  -1   7 -12 3742.78 142.787  53
   1   7  12 4021.85 155.007  82
   1  -7  12 4460.30 144.313  28
   1   7  12 4123.21 166.940  25
  -1   7 -13 1192.09 65.9158  92
   1   7  13 1069.83 73.4286  82
  -1   7 -13 1108.89 76.4786  50
  -1   7 -13 1044.98 67.2329  53
   1   7  13 1041.65 78.0213  25
  -1   7 -14 128.492 25.8513  92
  -1   7 -14 109.091 24.6430  67
  -1  -7 -14 169.217 28.4797  11
  -1   7 -14 130.733 30.7983  50
   1   7  14 142.284 35.9225  25
  -1   7 -14 159.255 29.2283  53
  -1   7 -15 1250.85 70.4165  53
  -1   7 -15 1217.99 64.3433  67
   1  -7  15 1413.56 66.6352  28
  -1  -7 -15 1259.17 67.6072  11
   1   7  15 1331.97 80.3455  61
  -1   7 -15 1154.31 74.2286  50
   1   7  16 1173.10 69.8064  82
   1   7  16 1113.02 70.2481  61
   1   7  16 1159.85 75.5625  25
   1  -7  16 1283.70 59.7545  28
  -1   7 -16 1002.12 57.8903  67
  -1  -7 -16 980.196 59.2187  11
  -1   7 -16 1012.16 62.0267  53
  -1   7 -16 1079.71 49.3187  38
  -1   7 -17 6551.66 183.309  92
   1   7  17 7331.38 204.034  82
   1   7  17 6629.77 198.079  61
   1   7  17 6465.87 205.259  25
   1  -7  17 6625.84 176.722  28
  -1  -7 -17 6429.76 187.342  11
  -1   7 -17 6411.27 167.370  38
  -1   7 -17 6363.59 182.823  67
  -1   7 -17 6490.07 191.822  53
  -1   7 -18 52.9549 18.8692  53
   1   7  18 43.1861 24.6501  25
   1   7  18 78.4907 23.8986  82
  -1   7 -18 56.7624 14.3636  38
   1   7  18 54.0845 21.8678  35
  -1   7 -18 49.8089 17.7021  67
  -1   7 -18 71.0731 21.1923  69
   1   7  18 59.7228 21.1227  61
  -1  -7 -18 59.4013 19.1689  11
  -1   7 -18 47.1930 18.4862  92
  -1   7 -19 3055.30 100.819  19
   1   7  19 2840.43 103.853  35
  -1   7 -19 2692.94 81.5414  38
   1   7  19 2581.95 94.0161  61
  -1   7 -19 2788.89 99.8253  53
  -1   7 -19 3018.63 101.709  68
  -1   7 -19 2900.06 95.3928  67
  -1   7 -19 3126.67 100.977  69
   1   7  19 3033.91 110.765  25
  -1   7 -19 2806.11 93.7699  92
  -1   7 -20 76.5377 11.8867  38
   1   7  20 58.1266 17.7676  35
   1   7  20 66.1653 21.1454  25
  -1   7 -20 44.4234 14.7438  92
  -1   7 -20 53.0265 17.9984  69
  -1   7 -20 89.2559 19.4142  68
  -1   7 -20 49.3430 15.0363  67
  -1   7 -21 1556.72 55.7601  69
  -1   7 -21 1474.67 52.3771  67
  -1   7 -21 1507.66 55.6378  68
   1   7  21 1590.85 62.4302  25
   1   7  21 1365.22 56.3287  35
  -1   7 -21 1376.67 49.9056  92
   1   7  22 109.476 14.5527  35
  -1   7 -22 118.185 14.9048  68
  -1   7 -22 137.593 15.7880  69
   1   7  22 137.681 16.8112  25
   1   9 -14 144.039 14.3053  23
   1   9 -13-0.89020 10.6361  23
  -1   9  13 9.24216 10.7658  61
   1   9 -13 5.41545 9.69032  59
   1   9 -12 109.274 17.6288  19
   1   9 -12 134.649 20.0487  23
  -1   9  12 127.631 19.7562  61
   1   9 -12 131.737 17.4065  59
   1   9 -11 2104.72 73.5964  23
   1   9 -11 2147.76 71.0095  19
  -1   9  11 2133.23 75.3475  61
   1   9 -10 590.322 39.2186  23
   1   9 -10 475.465 29.2079  70
   1   9 -10 551.797 36.8470  19
  -1   9  10 579.727 41.1747  61
   1   9  -9 3033.85 101.385  23
   1   9  -9 3036.08 98.9660  19
  -1   9   9 3061.14 105.035  61
   1   9  -8 4766.33 144.565  23
   1   9  -8 4525.46 133.507  70
   1   9  -8 4843.83 142.721  19
   1   9  -7 38.1848 20.4836  23
   1   9  -7 45.4408 17.6939  70
  -1   9   7 38.2473 20.8973  61
   1   9  -7 71.8763 20.7078  19
   1   9  -6 3969.24 126.370  19
   1   9  -6 3807.71 126.335  23
  -1   9   6 4159.03 133.867   7
   1   9  -6 3832.18 121.446  70
  -1   9   6 4038.75 132.857  61
   1   9  -5 22.0726 17.4853  19
   1   9  -5 19.5303 17.4164  23
  -1   9   5 30.1289 19.6464   7
   1   9  -5-1.49716 16.6995  70
  -1   9   5 8.99564 18.8924  61
   1   9  -4 2288.07 88.2119  19
   1   9  -4 2184.77 86.8826  70
  -1   9   4 2365.61 95.9082   7
  -1   9   4 2143.25 90.3801  61
   1   9  -4 2238.66 87.7477  23
   1   9  -3 626.255 43.6846  23
   1   9  -3 645.966 45.7909  70
  -1   9   3 678.714 50.7531   7
   1   9  -2 3229.96 109.208  23
  -1   9   2 3462.75 124.455   7
   1   9  -2 3389.92 120.430   7
   1   9  -2 3306.68 115.931  70
   1   9  -1 511.445 43.6845   7
  -1   9   1 573.172 48.1016   7
   1   9   0 4173.61 141.436   7
  -1   9   0 4531.65 148.880   7
  -1   9  -1 364.347 40.1747   7
   1   9   1 305.080 35.3379   7
  -1   9  -2 2276.74 83.9665  19
  -1   9  -2 2323.43 98.4259   7
   1   9   2 2435.17 96.1569   7
  -1   9  -2 2350.10 86.0190  23
   1  -9   2 2189.45 84.8077  28
  -1   9  -3 773.185 45.4593  19
   1   9   3 761.289 51.2638   7
  -1   9  -3 717.774 52.9054   7
  -1   9  -3 740.457 45.9110  23
   1  -9   3 744.074 45.0830  28
   1  -9   4 583.492 39.1462  28
  -1   9  -4 576.638 40.6263  19
  -1   9  -4 615.674 42.8254  23
  -1   9  -4 615.078 48.2813   7
   1   9   4 643.287 46.7642   7
   1   9   4 635.270 46.6783  61
   1  -9   5 67.8086 18.1750  28
   1   9   5 73.0878 20.9635   7
  -1   9  -5 71.9203 23.2864   7
   1   9   5 104.239 23.5842  17
  -1   9  -5 89.5100 20.1616  19
   1   9   5 99.6701 25.6236  61
   1   9   5 85.3482 21.4033  54
   1   9   6 7712.38 201.289  17
  -1   9  -6 7877.71 200.923  19
   1   9   6 8099.48 212.299  61
   1   9   6 7492.14 204.456  54
   1   9   7 655.349 39.2027  17
  -1   9  -7 753.538 43.9237  19
   1   9   7 739.357 48.9361  61
  -1   9  -8 92.7792 19.8465  19
   1   9   8 104.923 24.3487  61
  -1   9  -9 538.782 36.8673  19
   1   9   9 629.975 43.5461  61
   1   9  10 2776.38 90.9323  57
  -1   9 -10 2631.30 87.9815  19
  -1   9 -10 2530.61 90.8520  23
   1   9  10 2858.12 96.4468  61
   1   9  11 2897.73 91.8277  57
  -1   9 -11 2757.43 87.8890  19
  -1   9 -11 2843.17 92.0088  23
   1   9  11 2771.80 93.8976  61
   1   9  12 1298.83 51.0176  57
  -1   9 -12 1233.11 48.7516  19
   1   9  12 1211.31 52.5719  61
   1   9  13 28.0206 11.2439  57
   1   9  13 40.1572 12.0797  61
  -1   9 -13 35.7942 11.9789  23
  -1   9 -13 35.1865 11.2102  19
   2   0 -32 1365.41 43.0120  37
   2   0 -32 1291.78 40.4539  78
   2   0 -31 3.97953 11.5893  37
   2   0 -31 0.68008 9.86991  56
   2   0 -31 22.6925 8.99356  71
   2   0 -31-2.17937 10.4719  78
   2   0 -30 1223.83 49.9263  71
   2   0 -30 1229.38 49.1388  56
   2   0 -30 1229.74 51.6298  37
   2   0 -29 27.2136 14.7796  37
   2   0 -29-9.79272 12.8531  71
   2   0 -29 14.5796 15.4062  74
   2   0 -28 111.452 22.8111  74
   2   0 -28 95.8991 19.9928  71
   2   0 -28 92.8930 19.7490  24
   2   0 -28 176.263 30.8851   5
   2   0 -28 160.354 24.0967  87
   2   0 -27-5.96997 15.1486  52
   2   0 -27-2.55507 20.8246   5
   2   0 -26 2018.27 99.3565  74
   2   0 -26 1876.35 83.9406  71
   2   0 -26 1903.44 91.2460  52
   2   0 -26 1971.97 87.8030  24
   2   0 -26 1956.78 101.568   5
   2   0 -26 2056.11 90.9970  87
   2   0 -25 2.98308 22.9832   5
   2   0 -25-16.8638 24.3256  74
   2   0 -25 17.8984 19.5453  87
   2   0 -25 2.18940 17.0680  24
   2   0 -25-11.9328 20.2619  34
   2   0 -25-9.61917 19.3900  52
   2   0 -24 15716.9 405.476  52
   2   0 -24 15310.5 416.134  74
   2   0 -24 15197.8 419.443   5
   2   0 -24 16151.2 408.079  34
   2   0 -24 15757.9 399.790  24
   2   0 -24 16143.7 429.807   2
   2   0 -24 15634.1 400.851  87
   2   0 -23 5.21762 19.8595  52
   2   0 -23 9.37196 24.0693   5
   2   0 -23 16.9485 19.9429  87
   2   0 -23-2.41573 20.3080  24
   2   0 -23 13.3296 24.7411   2
   2   0 -23 15.6215 22.1049  34
   2   0 -22 4978.74 174.100  33
   2   0 -22 4926.09 171.445  34
   2   0 -22 4436.29 161.169  87
   2   0 -22 4932.41 186.429   2
   2   0 -22 4752.94 165.861  24
   2   0 -21-3.02237 27.1277   5
   2   0 -21-3.28888 27.3699  18
   2   0 -21 3.38707 25.7837  26
   2   0 -21-3.21001 26.4397   2
   2   0 -21 15.9879 22.4006  33
   2   0 -21-5.20445 23.5608  34
   2   0 -21 57.3728 22.1969  24
   2   0 -20 16681.0 443.310   5
   2   0 -20 17652.4 454.582  18
   2   0 -20 17884.1 460.957  26
   2   0 -20 17177.7 451.880   2
   2   0 -20 17114.4 435.805  33
   2   0 -20 17373.1 436.024  34
   2   0 -20 16068.7 424.467  24
   2   0 -19 22.0450 24.7364   5
   2   0 -19 26.8764 25.6039  18
   2   0 -19 3.14287 24.2178  26
   2   0 -19 29.2397 25.5474   2
   2   0 -19 34.4427 23.7644  33
   2   0 -19 12.2344 20.1579  34
   2   0 -19 17.7638 20.4517  24
   2   0 -18 192.521 35.2200   5
   2   0 -18 244.443 37.7665  18
   2   0 -18 221.809 36.5394   2
   2   0 -17-2.40752 21.0323   5
   2   0 -17 7.68270 19.9640   2
   2   0 -16 15167.4 358.085  53
   2   0 -16 14260.3 374.364   5
   2   0 -16 14595.8 378.711   2
   2   0 -15 29.1762 12.9892  53
   2   0 -15 30.3679 17.8575   5
   2   0 -15 15.4448 17.2087   2
   2   0 -14 1759.91 69.4516  53
   2   0 -14 1672.30 78.1564   5
   2   0 -13 22.2300 12.3762  53
   2   0 -13 6.77301 16.2329   5
   2   0 -12 9367.06 224.659  53
   2   0 -12 8768.86 237.239   2
   2   0 -12 8793.94 233.888   5
   2   0 -11 17.7498 14.7143   2
   2   0 -11 6.91918 13.1634   5
   2   0 -10 33839.4 746.658   2
   2   0  -9-3.55695 13.2228   2
   2   0  -8 641.342 36.4569   2
   2   0  -7 4.66721 11.7967   2
   2   0  -6 123441. 2585.22   2
   2   0  -5 26.7250 12.4474   2
   2   0  -4 15006.7 330.747   2
   2   0  -3 4.78595 8.42052   2
   2   0  -2 201368. 4184.74   2
   2   0  -1 1.21890 4.92757  43
   2   0  -1 4.70069 7.13909   2
   2   0   0 240.785 11.9510  43
  -2   0   0 161.110 8.82043   3
   2   0   1 9.22991 5.24570  43
  -2   0  -1 7.17745 5.90346   3
  -2   0  -2 517.807 23.1103   3
   2   0   2 554.416 15.9928   4
   2   0   3 24.1165 3.96864   4
  -2   0  -3 6.57721 9.65318   3
  -2   0  -4 139780. 2918.34   3
  -2   0  -5 46.6108 13.3761   3
  -2   0  -6 138110. 2893.33   3
  -2   0  -7 38.3365 14.6763   3
  -2   0  -8 3459.27 106.843   3
  -2   0  -9 8.27237 13.4175   3
  -2   0 -10 69948.0 1495.68   3
  -2   0 -10 69310.1 1490.35  50
  -2   0 -11 12.9402 23.5688   2
   2   0  12 105593. 2241.34  10
  -2   0 -12 106607. 2265.50   2
   2   0  13 2.88990 13.0824  10
  -2   0 -13 2.05464 18.2789  12
   2   0  14 542.654 38.9249  10
  -2   0 -14 515.742 46.2759  12
  -2   0 -14 588.681 50.0027   2
  -2   0 -15-2.48757 21.1201  12
  -2   0 -15 21.3127 19.2657   2
  -2   0 -16 3288.81 134.145  12
  -2   0 -16 3208.89 135.506   2
  -2   0 -17 61.0846 27.6797  12
  -2   0 -17 31.3171 24.7132   2
   2   0  18 9966.67 274.946  35
  -2   0 -18 9990.32 296.082  12
  -2   0 -18 9378.46 294.497   2
   2   0  18 9717.70 272.950  25
  -2   0 -19 17.5504 25.7253   2
   2   0  19 22.5064 20.2030  80
   2   0  19 9.56843 20.9001  25
   2   0  19 12.2302 20.7692  35
  -2   0 -19 16.6584 26.5718  12
  -2   0 -20 24489.5 623.068   2
   2   0  20 24317.8 586.090  25
   2   0  20 24763.1 590.134  35
  -2   0 -20 25437.2 622.042  12
   2   0  20 23441.3 579.986  80
  -2   0 -21 11.4381 27.1965   2
   2   0  21 4.77833 18.8414  80
   2   0  21 14.9231 21.1169  25
   2   0  21 2.57506 22.2875  35
  -2   0 -21 21.6394 29.3948  12
   2   0  22 26528.4 649.089  80
   2   0  22 28116.7 659.097  35
   2   0  22 28094.3 654.780  25
  -2   0 -22 28209.5 697.198   2
  -2   0 -23 3.44256 28.0594   5
   2   0  23 22.8012 21.0855  35
  -2   0 -23 11.4197 27.1540   2
   2   0  23 9.41329 20.1770  25
   2   0  23 28.2276 21.2998  80
   2   0  24 646.907 51.9825  80
   2   0  24 726.235 53.2930  25
  -2   0 -24 729.872 66.3213   5
   2   0  24 708.274 55.5291  35
   2   0  25 2.01907 19.6476  91
   2   0  25 4.13921 15.7544  80
  -2   0 -25 19.2047 26.9067   5
   2   0  25 2.26175 17.8358  35
   2   0  25-2.01083 17.7287  25
  -2   0 -26 8.86875 23.0462   5
   2   0  26 3.75348 16.6965  91
  -2   0 -27 2.64127 21.5269   5
   2   0  27 1.59537 13.6767  80
  -2   0 -28 43.4543 22.2952   5
   2   0  28 79.2337 18.8860  91
  -2   0 -29-1.91043 19.2716   5
   2   0  29 1.18468 12.7534  91
   2   0  30 788.387 36.4041  91
  -2   0 -30 680.153 31.8325  37
  -2   0 -31 12.9548 6.49036  37
   2  -2 -31 132.591 13.5496  37
   2   2 -31 124.022 13.2061  37
   2  -2 -31 101.087 11.4870  71
   2  -2 -31 157.655 14.7469  56
   2   2 -31 153.872 14.1410  58
   2   2 -31 154.122 13.9815  41
   2   2 -31 130.005 14.2489  78
   2   2 -30 148.236 16.6648  37
   2   2 -30 113.743 16.6277  78
   2  -2 -30 112.711 14.8581  87
  -2   2  30 101.915 14.7134  91
   2  -2 -30 107.219 16.3906  71
   2   2 -30 116.343 16.5842  58
   2   2 -30 109.242 16.3727  41
   2   2 -29 1194.00 44.4849  56
   2   2 -29 1276.19 53.0273  41
   2   2 -29 1306.50 52.8866  37
   2  -2 -29 1233.54 54.2292  87
   2  -2 -29 1151.73 53.3205  71
   2   2 -29 1192.83 48.6949  71
   2  -2 -29 1170.64 58.7509  52
   2   2 -29 1153.05 48.2182  24
   2   2 -29 1246.70 51.9822  78
   2   2 -28 14.3373 11.3089  56
   2  -2 -28 49.2456 19.8745  52
   2   2 -28 10.1145 14.7290  41
   2  -2 -28 9.17273 14.8787  87
   2   2 -28 21.1937 15.3330  37
   2   2 -28 7.55108 13.3005  24
   2   2 -28 11.7261 13.4459  71
   2   2 -28 11.7714 19.0929  74
   2   2 -28-7.42222 17.4025  78
   2  -2 -27 143.727 29.3532   5
   2   2 -27 174.832 23.6770  71
   2  -2 -27 176.266 27.8260  87
   2  -2 -27 159.406 28.6571  52
   2   2 -27 137.404 23.2602  24
   2   2 -27 161.100 20.9632  56
   2   2 -27 130.163 29.4162  74
   2   2 -26 89.2773 21.6737  37
   2  -2 -26 59.9633 23.9151  52
   2   2 -26 89.9779 27.5566  74
   2   2 -26 69.4601 24.9810   5
   2  -2 -26 97.3962 27.3592   5
   2  -2 -25 740.999 60.1867   5
   2   2 -25 606.360 54.3253   5
   2   2 -25 654.266 45.4718  37
  -2   2  25 645.335 52.6431  35
   2   2 -25 573.444 40.2489  56
   2  -2 -25 747.821 60.1056  52
   2   2 -25 709.898 61.1912  74
   2  -2 -25 642.011 50.5861  24
   2   2 -25 639.677 48.8717  24
   2  -2 -25 591.344 52.0522  11
   2   2 -25 718.156 47.8087  71
   2   2 -25 583.294 48.7458  67
   2  -2 -24 128.721 31.6677   5
   2   2 -24 134.147 32.7875   5
  -2   2  24 129.324 29.7682  35
   2   2 -24 121.200 24.5476  37
   2   2 -24 101.909 26.3710  67
   2   2 -24 126.043 25.6334  71
   2   2 -24 137.717 36.3905  74
   2   2 -24 143.626 27.5036  24
   2  -2 -24 133.141 28.0295  24
   2  -2 -24 115.784 33.2022  52
   2  -2 -23 4853.83 178.771  52
   2   2 -23 5131.16 169.473  24
  -2   2  23 5395.41 188.502  82
   2   2 -23 4934.58 157.294  37
  -2   2  23 4707.54 174.707  35
   2   2 -23 5099.63 161.131  71
   2   2 -23 4993.41 169.663  67
   2   2 -23 5459.00 172.982  87
   2   2 -23 4837.58 180.902   2
   2  -2 -23 5226.36 187.198   2
   2   2 -23 4784.80 182.909  74
   2  -2 -23 5026.89 181.815   5
   2   2 -23 4990.94 178.547   5
   2   2 -22 4718.92 180.272  74
   2  -2 -22 4787.39 181.116   2
   2   2 -22 4644.33 175.247   2
   2   2 -22 4904.44 164.884  87
   2   2 -22 4892.65 171.554  53
   2  -2 -22 4550.22 172.873  52
   2   2 -22 4830.00 164.704  24
   2  -2 -22 4730.52 180.133  18
  -2   2  22 4778.11 180.697  82
  -2   2  22 4674.60 172.374  35
   2   2 -22 4871.03 156.332  71
   2   2 -22 4695.28 165.110  67
   2   2 -22 5115.50 177.130   5
   2  -2 -22 4797.35 175.908   5
   2   2 -21 12394.3 338.881   2
   2  -2 -21 11630.6 337.330   2
   2   2 -21 12624.7 322.768  87
   2   2 -21 12025.3 310.615  71
   2   2 -21 11884.3 322.617  67
   2   2 -21 11969.0 319.944  24
   2  -2 -21 11721.8 339.587  18
  -2   2  21 12111.3 342.853  82
   2  -2 -21 11531.2 325.360  33
   2   2 -21 11752.0 339.029  74
  -2   2  21 10602.4 324.996  35
   2   2 -21 12484.6 335.742  34
   2   2 -20 7097.39 223.664  67
   2   2 -20 7258.12 212.445  71
   2   2 -20 7781.90 224.708  87
   2  -2 -20 8295.21 264.133  26
   2   2 -20 7990.52 238.594  34
   2   2 -20 7489.41 230.620  53
   2   2 -20 7746.18 226.762  24
   2  -2 -20 7438.48 241.868  18
   2  -2 -20 7223.46 228.717  33
   2   2 -20 7489.24 236.809   2
   2  -2 -20 7400.72 240.884   2
  -2   2  20 7575.29 244.004  82
   2  -2 -20 7449.73 235.954   5
   2   2 -20 7268.21 231.684   5
   2   2 -19 2208.06 92.9339  71
   2   2 -19 2260.95 99.1395  87
   2  -2 -19 2389.03 123.013  26
  -2   2  19 2280.95 107.517  25
   2   2 -19 2317.36 107.895  34
   2   2 -19 2165.94 102.339  53
   2   2 -19 2207.63 98.6167  24
  -2   2  19 2146.54 111.057  82
   2  -2 -19 2130.43 108.750   2
   2   2 -19 2225.46 108.129   2
   2  -2 -19 2148.03 103.133  33
   2  -2 -19 2109.35 108.422  18
   2   2 -19 2235.36 105.109   5
   2  -2 -19 2107.06 105.726   5
   2  -2 -18 3606.48 139.428  34
   2   2 -18 3554.22 126.970  71
  -2   2  18 3780.65 152.739  82
  -2   2  18 3862.86 148.028  25
   2  -2 -18 4237.26 166.206  26
   2  -2 -18 3922.91 150.252   2
   2   2 -18 3926.63 147.836   2
   2   2 -18 3940.04 136.599  87
   2   2 -18 4080.23 146.769  53
   2   2 -18 3882.13 139.004  24
   2  -2 -18 3980.94 149.133  40
   2  -2 -18 3867.77 146.365   5
   2   2 -18 3941.85 144.779   5
   2   2 -18 3933.10 146.903  34
   2  -2 -18 3789.28 150.186  18
   2   2 -17 12703.8 333.029  53
   2   2 -17 12806.8 326.228  24
   2  -2 -17 12261.8 340.126  18
   2  -2 -17 12505.2 333.912   5
   2   2 -17 12542.1 331.658   5
   2   2 -17 13003.1 336.926  34
   2  -2 -17 13030.9 356.501  26
   2   2 -17 12264.8 334.827   2
   2  -2 -17 12704.0 340.082   2
   2   2 -17 12479.9 321.081  87
   2   2 -17 11727.7 310.630  71
   2   2 -16 49.2053 21.9955  51
   2   2 -16 27.5158 20.4086   2
   2  -2 -16 31.1510 20.5516   2
   2   2 -16 21.2534 20.5360   5
   2  -2 -16 31.6965 21.7088   5
   2   2 -16 21.9730 19.5578  53
   2  -2 -15 6.60288 18.3231   2
   2   2 -15 25.2425 18.0404   2
   2  -2 -15 2.08184 19.6510   5
   2   2 -15 29.8508 18.1795   5
   2   2 -15 28.7903 18.4647  53
   2   2 -14 2786.33 106.021  50
   2   2 -14 2651.67 108.666  51
   2  -2 -14 2389.22 100.690   2
   2   2 -14 2415.11 99.3790   2
   2   2 -14 2565.60 99.2536   5
   2  -2 -14 2587.93 101.287   5
   2   2 -14 2480.51 100.573  53
   2   2 -13 12250.1 318.205  51
   2   2 -13 12600.0 313.509  50
   2  -2 -13 12110.3 308.490   5
   2   2 -13 12039.7 305.401   5
   2   2 -13 12158.4 310.333  53
   2   2 -12 79996.9 1684.77  51
   2   2 -12 80437.8 1676.63  50
   2   2 -12 76869.4 1671.25   2
   2   2 -12 79441.9 1672.03   3
   2  -2 -12 78768.5 1676.00   2
   2  -2 -12 77464.5 1671.29   5
   2   2 -12 76052.5 1667.83   5
   2   2 -12 76252.6 1673.91  53
   2  -2 -11 44916.2 980.018  44
   2   2 -11 47117.6 1008.24  51
   2   2 -11 47331.1 999.766  50
   2   2 -11 45966.3 994.567   3
   2   2 -11 45932.1 995.288   2
   2  -2 -11 45336.7 998.429   2
   2   2 -11 45395.6 992.211   5
   2  -2 -11 45014.4 994.179   5
   2   2 -11 45025.7 998.431  53
   2  -2 -10 24476.3 540.811  44
  -2  -2  10 23820.8 531.694  45
   2   2 -10 26298.4 564.345  51
   2   2 -10 24813.2 554.844  53
   2  -2 -10 24483.2 549.365   5
   2   2 -10 23810.5 546.524   5
   2   2 -10 24297.1 549.450   2
   2  -2 -10 24429.8 551.692   2
   2   2 -10 24762.0 549.425   3
   2  -2  -9 39274.2 850.299   2
   2   2  -9 39397.1 848.419   2
   2   2  -9 40457.8 849.526   3
   2   2  -9 38014.7 853.219  53
  -2  -2   9 38539.4 836.406  45
   2  -2  -9 39004.2 843.382  44
   2   2  -8 32805.6 727.678  48
  -2  -2   8 32287.1 712.720  45
   2  -2  -8 33276.7 718.489  44
   2  -2  -8 33625.6 722.103   2
   2   2  -8 32204.6 718.199   2
   2   2  -8 34581.3 720.496   3
   2  -2  -7 13516.2 315.361  44
  -2  -2   7 13523.0 311.268  45
   2  -2  -7 13498.8 314.299   2
   2   2  -7 13994.3 313.420   3
   2   2  -7 14084.7 313.991   2
   2  -2  -6 4005.13 112.023  44
  -2  -2   6 4007.73 109.321  45
   2   2  -6 3950.50 106.745   2
   2  -2  -6 4086.23 108.478   2
   2   2  -6 4246.13 108.094   3
  -2  -2   5 10562.6 246.186  45
   2  -2  -5 10245.4 247.685  44
   2   2  -5 10758.7 239.681   2
   2   2  -5 10816.9 240.410   3
   2  -2  -5 10284.5 239.516   2
   2  -2  -4 7444.76 184.622  44
   2  -2  -4 7265.39 165.379  43
   2   2  -4 7958.31 174.892   2
   2   2  -4 8006.49 176.280   3
   2  -2  -4 7483.49 174.068   2
   2  -2  -3 35134.0 756.998  43
   2  -2  -3 35202.3 776.147  44
   2  -2  -3 36054.1 762.525   2
   2   2  -3 37928.4 762.867   2
   2   2  -3 36143.2 772.216   4
   2  -2  -2 4547.34 110.343  43
   2  -2  -2 4602.84 111.733   2
   2   2  -2 4799.11 112.158   2
   2   2  -2 4543.44 120.135   4
   2  -2  -1 8488.11 205.266  44
   2  -2  -1 8699.38 191.897   1
   2   2  -1 8233.79 190.684   1
   2  -2   0 399267. 8240.54  44
   2  -2   0 392960. 8223.71   1
   2   2   0 397981. 8222.95   1
   2   2   0 397846. 8233.49   4
   2  -2   1 999999. 20426.9  44
   2   2   1 973953. 20418.7   4
   2  -2   2 449264. 9102.56  44
   2   2   2 457213. 9095.48   4
   2  -2   3 7024.92 162.589  44
   2   2   3 6745.20 155.742   4
  -2  -2  -4 881.962 40.1637  45
   2  -2   4 888.844 39.2110  44
  -2   2  -4 833.839 26.7199   4
   2  -2   5 9752.48 237.493  44
  -2  -2  -5 10265.6 241.730  45
  -2   2  -5 10641.4 248.377   3
   2  -2   6 16589.8 371.257  44
   2   2   6 16147.8 354.004  43
  -2  -2  -6 17469.9 376.131  45
  -2   2  -6 16913.8 385.770   3
   2   2   7 21041.0 450.986  43
   2  -2   7 21074.5 467.664  44
  -2  -2  -7 21582.7 472.135  45
  -2   2  -7 21583.3 485.873   3
   2   2   8 103992. 2196.66  43
   2  -2   8 105638. 2212.74  44
  -2  -2  -8 109310. 2219.05  45
  -2   2  -8 109996. 2239.66   3
  -2   2  -8 101902. 2234.29   7
   2  -2   9 18820.9 432.690  44
  -2  -2  -9 19949.9 440.565  45
  -2   2  -9 20344.7 457.616  51
  -2   2  -9 19948.1 457.097   2
  -2  -2  -9 19976.6 459.791   2
  -2   2  -9 20104.8 465.260   3
  -2   2  -9 19394.0 459.015   7
  -2  -2 -10 30867.2 686.460  45
  -2   2 -10 31371.1 709.884   2
  -2  -2 -10 31392.3 712.600   2
  -2   2 -10 32544.6 718.847   3
  -2   2 -10 32745.0 717.589  50
  -2   2 -11 20141.7 472.170  50
  -2  -2 -11 19507.5 468.774   2
  -2   2 -11 19542.6 466.068   2
  -2  -2 -11 19665.5 463.701  12
  -2   2 -11 19328.0 462.189  12
  -2   2 -12 14444.1 357.729  50
  -2  -2 -12 13938.2 349.597  12
  -2   2 -12 13458.9 349.400  12
  -2   2 -13 20082.2 483.035  50
  -2  -2 -13 18410.4 476.416   2
  -2   2 -13 19738.9 486.698   3
  -2  -2 -13 20034.7 477.318  12
  -2   2 -13 20030.5 476.548  12
  -2   2 -14 39610.6 894.388  50
  -2  -2 -14 39018.2 893.735   2
  -2   2 -14 39070.1 891.055   2
  -2   2 -14 38597.4 897.484   3
  -2  -2 -14 39543.2 888.323  12
  -2   2 -14 38705.7 886.360  12
   2   2  15 326.147 33.4066  46
  -2   2 -15 371.813 43.9262  50
  -2  -2 -15 301.198 39.2044   2
  -2   2 -15 299.892 39.7021   2
  -2   2 -15 331.368 41.5650   3
  -2  -2 -15 268.617 38.8239  12
  -2   2 -15 226.346 35.1589  12
   2   2  16 14877.8 363.007  46
  -2   2 -16 14015.0 384.412  50
  -2   2 -16 14515.9 382.162  12
  -2  -2 -16 14422.2 380.858  12
  -2  -2 -16 14021.5 383.869   2
  -2   2 -16 14083.1 381.126   2
  -2   2 -16 14142.0 389.811   3
   2   2  17 1632.09 78.8019  46
  -2   2 -17 1706.08 96.4832  50
  -2   2 -17 1359.77 84.3155   2
  -2  -2 -17 1475.74 89.8276   2
  -2   2 -17 1545.43 93.8278   3
   2   2  17 1296.92 81.2452  35
   2   2  17 1562.09 90.8517  82
  -2  -2 -17 1369.93 79.5629  84
  -2   2 -17 1481.49 87.4317  12
  -2  -2 -17 1566.59 89.7107  12
   2  -2  17 1382.80 68.5282  91
  -2   2 -17 1550.90 86.4250  74
   2   2  17 1314.83 81.9770  25
   2   2  18 11469.6 295.216  46
  -2  -2 -18 10288.6 315.655   2
  -2   2 -18 10946.9 316.503   2
   2   2  18 9742.97 302.738  35
   2  -2  18 11284.5 284.357  80
  -2  -2 -18 10129.7 298.791  84
   2   2  18 11312.9 320.574  82
  -2   2 -18 10878.2 313.533  12
  -2  -2 -18 10939.5 314.583  12
   2  -2  18 10331.1 279.645  91
   2  -2  18 10730.1 283.926  25
   2   2  18 10549.2 309.700  25
  -2   2 -18 11724.4 313.471  74
  -2  -2 -19 115.714 32.9114   2
  -2   2 -19 104.734 32.8276   2
   2   2  19 130.501 32.1657  35
   2   2  19 88.0753 32.4880  82
  -2  -2 -19 56.7865 23.6813  84
   2  -2  19 68.0940 21.6369  80
  -2   2 -19 88.3746 31.1057  74
  -2   2 -19 79.4754 29.5637  12
  -2  -2 -19 95.2395 29.2810  12
   2  -2  19 40.9546 20.2796  91
   2   2  19 69.6007 29.7122  25
   2  -2  19 101.650 23.8706  25
   2  -2  20 326.224 37.2614  91
  -2   2 -20 332.882 42.0078  53
   2   2  20 314.686 45.8724  25
  -2  -2 -20 292.694 44.3247   5
  -2   2 -20 296.537 42.9753   5
   2   2  20 321.227 45.0790  35
  -2   2 -20 409.997 51.4422  12
  -2  -2 -20 303.047 42.3676  84
  -2  -2 -20 316.858 47.3241   2
  -2   2 -20 344.958 47.4318   2
  -2   2 -20 393.839 48.6407  74
   2   2  21 477.476 54.4548  35
  -2   2 -21 591.743 58.2541  74
  -2  -2 -21 492.602 50.1340  22
   2   2  21 433.715 50.9778  25
   2  -2  21 527.264 44.9512  91
  -2  -2 -21 511.720 58.1230   2
  -2   2 -21 404.341 51.5159   2
   2  -2  22 14782.8 367.123  91
  -2   2 -22 14471.5 404.795   2
  -2  -2 -22 14020.0 404.976   2
  -2   2 -22 14244.7 382.092  53
  -2  -2 -22 13971.8 396.068   5
  -2   2 -22 14342.6 394.726   5
   2   2  22 14143.3 393.391  35
   2   2  22 14535.2 393.511  25
   2  -2  23 1012.47 60.8250  91
  -2   2 -23 972.663 72.0338   5
  -2  -2 -23 928.164 72.2287   5
   2   2  23 846.834 66.4285  35
   2   2  23 925.010 68.5231  25
   2  -2  24 1589.70 74.3601  91
  -2   2 -24 1562.90 89.7123   5
  -2  -2 -24 1489.79 89.5036   5
  -2   2 -24 1447.81 66.7114  37
   2   2  24 1542.63 87.6122  35
   2   2  24 1474.69 83.8690  25
  -2   2 -25 4465.62 135.528  37
   2   2  25 4635.36 163.263  35
   2  -2  25 4782.63 144.762  91
   2   2  25 4460.83 156.987  25
   2   2  25 4254.49 154.353  80
  -2   2 -25 4599.89 164.644   5
  -2  -2 -25 4603.50 167.014   5
  -2  -2 -26 1522.76 82.0433   5
  -2   2 -26 1460.14 79.5794   5
  -2   2 -26 1447.52 61.8536  37
   2   2  27 198.178 28.4087  80
  -2   2 -27 216.186 22.3488  37
   2   2  27 172.330 28.5106  35
   2  -2  27 241.523 25.6258  91
   2   2  27 178.068 26.6605  25
  -2   2 -27 209.065 31.4475   5
  -2  -2 -27 208.083 32.0859   5
  -2  -2 -28 6.97037 16.4446   5
  -2   2 -28 9.80120 14.6633   5
   2   2  28 16.2811 15.9352  80
   2   2  28 18.4924 15.2215  91
   2   2  28 9.44931 14.2654  25
  -2  -2 -28 5.47425 16.3794  52
   2   2  28 1.58951 14.3928  35
  -2   2 -28 14.1727 11.1963  37
   2   2  29 123.823 16.5027  25
   2   2  29 126.941 19.9678  91
   2   2  29 119.959 18.1995  80
  -2   2 -29 174.653 18.0146  78
  -2   2 -29 115.608 13.8559  37
  -2   2 -30 225.597 18.6143  41
   2  -2  30 228.729 16.7112  31
  -2   2 -30 228.189 17.1244  78
   2   2  30 228.124 20.5252  91
   2   2  31 1179.00 37.9156  91
  -2   2 -31 1058.51 35.3199  38
   2   4 -29 1368.89 43.6804  38
   2   4 -29 1399.98 43.4947  78
   2   4 -29 1404.93 45.0545  73
   2   4 -29 1474.77 44.2891  58
   2   4 -29 1332.39 43.6556  41
   2   4 -28 303.408 22.0125  41
  -2   4  28 235.209 20.7271  35
   2   4 -28 282.829 21.4714  38
   2   4 -28 276.117 21.4937  92
   2  -4 -28 223.653 19.4107  87
   2   4 -28 294.737 23.3214  73
   2   4 -28 276.295 21.4175  78
  -2   4  28 237.439 21.2883  80
   2   4 -28 278.692 21.3267  58
   2   4 -27 3104.69 92.5066  41
   2   4 -27 3326.01 94.8250  38
  -2   4  27 2695.54 97.5845  35
   2   4 -27 3069.81 91.2146  37
   2   4 -27 3173.69 95.7898  73
   2   4 -27 3143.77 92.4778  58
   2  -4 -27 2633.15 94.0377  87
   2   4 -27 2966.40 91.7500  24
   2   4 -27 3029.72 91.6598  78
   2   4 -26 30.5480 18.0834  73
   2   4 -26 28.5864 17.3158  67
   2  -4 -26 19.5024 16.5201  52
   2   4 -26 28.4479 15.5139  41
   2  -4 -26 42.2802 19.4347  11
  -2   4  26 29.2739 18.3389  35
   2   4 -26 30.6089 15.5542  38
   2   4 -26 15.9321 13.9435  37
   2   4 -26 36.3458 16.0267  58
   2   4 -26 38.3963 16.4374  78
   2   4 -26 47.2075 15.9933  24
   2   4 -25 220.580 28.3742  73
   2   4 -25 209.583 31.1478  67
   2   4 -25 238.523 26.5505  37
   2   4 -25 261.534 28.7130  38
  -2   4  25 216.248 33.1608  35
   2   4 -25 265.069 27.8695  41
   2  -4 -25 279.508 35.2958  11
   2  -4 -25 219.733 30.7054  52
  -2   4  25 233.056 30.9488  25
   2   4 -25 274.494 28.3310  58
   2   4 -25 233.637 28.6878  24
   2   4 -25 239.511 27.5560  78
   2  -4 -24 3899.47 144.427  11
   2  -4 -24 4018.42 138.999  52
   2   4 -24 3765.40 126.870  69
   2   4 -24 3821.66 135.757  67
   2  -4 -23 2931.12 119.793  52
   2   4 -23 2998.43 112.644  24
   2   4 -23 3095.10 107.817  41
  -2   4  23 2934.84 135.910  82
   2  -4 -23 3089.74 129.630  11
   2   4 -23 3115.79 107.019  37
  -2   4  23 2536.80 123.634  35
   2   4 -23 3192.36 128.360  74
   2   4 -23 2951.58 105.750  78
   2   4 -23 3056.06 121.786  67
  -2   4  23 2653.15 122.650  25
   2   4 -22 67.2290 29.0825  74
   2   4 -22 55.3880 21.9413  78
   2   4 -22 109.961 23.3524  37
   2  -4 -22 97.6128 29.6558  52
   2   4 -22 62.1841 23.1052  41
  -2   4  22 97.1266 34.2981  82
   2   4 -22 89.6598 28.5784  53
   2   4 -22 89.9787 28.2413  67
  -2   4  22 81.0271 28.9872  25
   2   4 -22 97.8605 25.6007  24
   2   4 -21 27934.7 650.173  24
   2   4 -21 27750.8 637.168  41
  -2   4  21 26626.9 689.461  82
   2   4 -21 27875.7 635.594  37
   2   4 -21 27816.2 669.636  53
   2  -4 -21 27977.8 662.448  52
   2   4 -21 28562.7 637.345  78
   2   4 -21 28471.9 673.241  74
   2   4 -21 27026.5 660.284  67
   2   4 -21 28335.9 639.453  71
  -2   4  21 25922.9 677.318  25
   2   4 -20 262.876 43.0620  74
   2   4 -20 260.019 34.7219  78
   2   4 -20 220.416 30.7382  37
   2  -4 -20 280.230 42.1574  52
   2   4 -20 252.280 34.6824  41
  -2   4  20 216.073 47.1064  82
   2   4 -20 273.566 42.9549  53
   2   4 -20 242.228 39.5131  67
   2   4 -20 241.064 32.9568  71
  -2   4  20 233.248 45.7262  25
   2   4 -20 221.813 37.1991  24
   2   4 -19 45893.8 1012.19  24
   2   4 -19 44949.4 995.929  41
  -2   4  19 44377.8 1059.27  82
   2   4 -19 46471.4 995.960  37
   2   4 -19 44780.2 1029.76  53
   2  -4 -19 43421.2 1017.97  52
   2   4 -19 45818.0 1033.27  74
   2   4 -19 45293.0 994.690  78
  -2   4  19 41724.1 1044.58  25
   2   4 -19 43735.6 1020.63  67
   2   4 -19 46000.5 998.941  71
   2   4 -18 23319.4 552.229  41
   2   4 -18 22830.1 576.078  67
   2   4 -18 24034.8 555.912  71
   2   4 -18 24468.5 590.249  74
   2   4 -18 23758.5 551.542  78
   2   4 -18 24548.3 553.749  37
  -2   4  18 23164.6 611.183  82
  -2   4  18 22012.2 600.453  25
   2   4 -18 24108.2 568.826  24
  -2   4  17 5632.03 215.624  25
   2   4 -17 5820.95 175.177  78
   2   4 -17 5817.73 200.353  74
   2   4 -17 6116.11 176.729  37
   2   4 -17 5951.31 219.175  51
   2   4 -17 5695.13 198.969  50
   2   4 -17 5862.93 175.549  41
  -2   4  17 5810.01 220.516  82
   2   4 -17 6129.42 203.589  53
   2  -4 -17 5690.39 191.322  52
   2   4 -17 5883.04 195.780  67
   2   4 -17 6175.55 179.960  71
   2   4 -17 5915.05 188.690  24
  -2   4  16 9279.01 299.773  25
   2   4 -16 9664.99 283.544  74
   2   4 -16 9808.43 256.151  78
   2   4 -16 10170.1 257.543  37
   2   4 -16 9558.99 301.342  51
   2   4 -16 9387.82 281.646  50
   2   4 -16 9426.84 254.360  41
  -2   4  16 9864.06 309.076  82
   2   4 -16 9670.67 283.872  53
   2  -4 -16 9023.79 269.953  52
   2   4 -16 10196.4 261.105  71
   2   4 -16 9784.26 269.846  24
   2  -4 -15 4962.86 177.958  26
  -2   4  15 4479.91 182.747  25
   2   4 -15 4845.58 169.771  74
   2   4 -15 4650.31 145.097  78
   2   4 -15 4930.02 147.849  37
   2   4 -15 4495.37 166.736  50
   2   4 -15 4580.77 181.258  51
   2   4 -15 4604.70 145.086  41
  -2   4  15 4793.43 189.027  82
   2  -4 -15 4302.54 156.575  52
   2   4 -15 4602.49 167.483  53
   2   4 -15 4788.34 149.530  71
   2   4 -15 4773.55 158.380  24
  -2   4  14 2534.99 127.157  25
   2  -4 -14 2935.81 124.113  26
   2  -4 -14 2499.81 105.398  52
   2   4 -14 2673.38 115.513  53
   2   4 -14 2640.20 115.038  50
   2   4 -14 2444.39 123.188  51
   2   4 -14 2410.64 93.4151  41
   2  -4 -14 2754.01 124.325  40
  -2   4  14 2417.69 126.639  82
   2   4 -14 2515.30 97.9219  71
   2   4 -14 2390.47 110.251  74
   2   4 -14 2655.80 96.5329  78
   2   4 -14 2602.25 96.2063  37
   2   4 -14 2634.13 105.824  24
   2  -4 -13 130.119 26.1410  52
   2   4 -13 162.098 29.0952  50
   2   4 -13 182.962 37.3016  51
   2   4 -13 215.801 26.5152  41
   2   4 -13 151.600 30.1201  53
   2   4 -13 136.972 24.3148  71
   2   4 -13 150.165 22.7946  37
   2  -4 -13 164.516 34.3089  40
  -2   4  13 232.756 36.7014  66
   2   4 -13 188.956 29.4447  24
  -2   4  13 193.462 38.5425  25
   2   4 -13 148.698 22.9417  78
   2   4 -13 146.102 29.3737  74
   2   4 -12 1736.02 87.2187  50
   2   4 -12 1677.43 95.2873  51
   2   4 -12 1711.19 86.1979  53
   2  -4 -12 1713.81 79.0688  52
  -2   4  12 1785.58 73.5629   9
   2  -4 -11 82.9567 20.6740  44
   2  -4 -11 71.4688 19.0427  52
   2   4 -11 60.7850 21.9505  50
   2   4 -11 65.1910 26.6642  51
   2   4 -11 52.3644 21.4336  53
   2   4 -11 85.4992 25.5206   7
  -2   4  11 56.0455 16.4122   9
   2  -4 -10 18425.7 448.854  44
   2   4 -10 19164.2 455.689  50
   2   4 -10 18562.6 450.620  53
   2  -4 -10 17415.0 433.299  52
  -2   4  10 18947.1 431.978   9
   2   4 -10 18689.1 459.394   7
   2  -4  -9 5352.48 168.512  44
   2   4  -9 4908.70 170.590  48
   2   4  -9 5475.35 167.426  53
   2  -4  -9 5129.14 153.394  52
   2   4  -9 5614.50 175.316   7
  -2   4   9 5704.02 154.840   9
   2   4  -8 44908.1 983.542   3
   2  -4  -8 43304.2 989.713  44
   2   4  -8 44838.9 985.717  53
   2  -4  -8 43394.2 967.545  52
   2   4  -8 43403.5 992.896  48
   2   4  -8 45395.8 995.586   7
  -2   4   8 46754.6 972.505   9
   2   4  -7 41294.0 936.468  48
   2   4  -7 40186.1 928.765  54
   2   4  -7 42372.7 927.772  53
   2   4  -7 41962.9 925.185   3
  -2   4   7 42901.6 916.127   9
   2   4  -7 43112.1 937.290   7
   2   4  -6 25515.1 593.267  48
   2   4  -6 25472.4 583.926  53
   2   4  -6 24630.1 585.928  54
   2   4  -6 26135.7 583.781   3
   2   4  -6 26895.1 595.872   7
  -2   4   6 25516.9 575.260   9
   2   4  -5 8119.22 221.994  48
  -2   4   5 8026.76 209.265   9
   2   4  -5 8607.17 217.172   3
   2   4  -5 8263.35 219.327  54
   2   4  -5 7829.54 212.949  53
   2  -4  -4 37956.6 887.800  11
  -2   4   4 39631.9 880.614   9
   2   4  -4 42217.5 892.412  54
   2   4  -4 40715.9 884.327  53
   2   4  -4 42499.0 896.802  48
   2  -4  -3 7443.61 205.100  11
  -2   4   3 7334.94 200.874   9
   2   4  -3 7856.61 201.763  53
   2   4  -3 8610.82 212.459  54
   2   4  -3 8494.77 216.112  48
   2   4  -2 15179.1 355.049   9
   2  -4  -2 14992.0 355.148  11
   2   4  -1 11478.1 282.970   9
  -2   4   1 12180.1 276.600   4
   2  -4  -1 11314.5 280.120  11
   2   4   0 34569.0 776.465   9
  -2   4   0 35811.6 769.237   4
   2  -4   0 33749.1 770.966  11
  -2   4  -1 57856.9 1211.33  54
  -2   4  -1 57318.4 1194.01   4
  -2   4  -2 7702.50 206.981  54
  -2   4  -2 7753.91 190.543   4
   2   4   2 7644.44 199.789   9
  -2   4  -3 13783.5 340.193  54
  -2   4  -3 13847.2 320.479   4
   2   4   3 14126.5 331.486   9
  -2   4  -4 6558.28 192.210  54
  -2   4  -4 6340.36 171.944   4
  -2   4  -5 1017.87 58.9375  54
   2   4   5 1074.49 53.2682   4
   2   4   5 1104.32 54.1170   9
  -2   4  -5 1150.78 66.7051   7
  -2   4  -5 1038.55 56.4481  51
   2   4   6 8343.58 215.082   9
   2   4   6 8854.61 217.920   4
  -2   4  -6 8150.68 235.060   7
  -2   4  -6 7975.13 234.550   3
   2  -4   6 7502.12 215.578  47
  -2   4  -6 8246.46 224.717  51
  -2   4  -7 1478.18 79.8818   7
   2   4   7 1589.58 67.8947   4
  -2   4  -7 1539.88 81.8391   3
  -2   4  -7 1409.19 72.5149  51
  -2   4  -8 5105.98 178.150   7
   2   4   8 5725.60 160.078   4
  -2   4  -8 5509.03 172.289  51
  -2   4  -8 5184.96 179.024   3
  -2   4  -9 2.18024 15.7696  51
   2   4   9 15.8871 14.7549   4
  -2   4  -9 2.68488 18.0589   3
   2   4   9 41.1407 20.0110  46
  -2   4  -9 39.5474 22.6044   7
  -2   4 -10 6955.32 210.726  51
  -2   4 -10 6239.38 216.288   3
   2   4  10 6965.22 201.193  46
  -2   4 -10 6612.16 219.076   7
   2   4  10 7349.52 196.190   4
  -2   4 -11 7613.78 227.206  51
  -2   4 -11 7083.09 234.177   7
   2   4  11 7706.50 207.739   4
   2   4  11 7684.99 216.053  46
   2   4  12 28950.6 649.329  46
  -2   4 -12 25974.6 676.568   3
  -2   4 -12 27314.1 678.822  50
  -2   4 -12 28207.8 665.294  51
   2   4  12 27534.6 675.726  25
   2   4  12 28066.1 637.268   4
  -2   4 -13 60.1365 27.2636  50
   2   4  13 69.4475 29.5812  82
   2   4  13 131.169 24.9439   4
  -2   4 -13 107.199 33.1724   3
   2   4  13 37.2602 20.5626  46
   2   4  13 55.0453 24.3043  77
  -2   4 -13 60.8447 20.1361  24
   2   4  13 39.2562 28.0780  25
  -2   4 -14 153.587 37.7209  50
  -2   4 -14 132.225 26.1866  83
   2   4  14 164.473 36.2032  82
   2   4  14 165.073 26.1230   4
  -2   4 -14 218.110 40.4427   3
   2   4  14 197.591 31.3110  46
  -2   4 -14 154.121 21.7527  78
   2   4  14 154.519 32.2600  77
   2   4  14 159.859 35.8621  25
  -2   4 -14 138.865 25.7955  24
   2   4  15 63.1049 30.9390  25
  -2   4 -15 68.3307 21.3149  24
  -2   4 -15 50.7932 17.2408  78
   2   4  15 79.3379 30.9901  82
  -2   4 -15 121.189 35.4767   3
   2   4  15 86.1093 23.1211   4
  -2   4 -15 28.9790 26.5808  50
  -2   4 -16 3375.87 159.115  50
  -2   4 -16 3522.23 117.164  78
   2   4  16 3626.47 160.752  82
   2   4  16 3559.53 158.564  25
  -2   4 -16 3439.90 161.113   3
   2   4  16 3657.01 147.154  61
  -2   4 -16 3862.10 132.632  24
  -2   4 -17 243.990 46.2101   3
   2   4  17 462.080 59.1633  82
  -2   4 -17 348.139 32.2731  78
   2   4  17 397.320 55.3096  25
  -2   4 -17 368.896 39.1662  24
   2   4  17 399.322 39.3410   4
   2   4  18 10157.8 266.354   4
  -2   4 -18 9107.87 305.672   3
   2   4  18 10147.2 310.199  82
  -2   4 -18 9343.51 246.542  78
   2   4  18 9354.31 302.665  25
  -2   4 -18 9921.75 262.874  24
  -2   4 -18 9076.29 303.149  50
  -2   4 -19 471.012 57.7529  50
   2   4  19 451.143 40.4703   4
   2   4  19 296.910 46.8361  35
   2   4  19 414.128 55.2305  82
  -2   4 -19 364.213 34.7066  78
  -2   4 -19 399.536 53.9704   3
  -2   4 -19 421.099 40.6307  24
   2   4  19 481.205 58.3126  25
  -2  -4 -20 1792.96 101.954  84
   2   4  20 1755.06 107.238  82
   2   4  20 1723.07 105.408  25
  -2   4 -20 1807.49 75.7487  78
   2   4  20 1895.61 87.1747   9
  -2   4 -20 1834.20 99.8782  53
   2   4  20 1699.39 102.630  35
  -2  -4 -21 29.5391 20.4845  84
  -2   4 -21 17.3329 21.7280  53
  -2   4 -21 57.8741 17.8263  78
   2   4  21-3.32856 26.2545  25
   2   4  21 57.6096 30.2057  35
   2   4  21 12.0209 15.0746   9
   2   4  22-3.01525 25.5999  35
  -2   4 -22 24.3722 23.4382  53
  -2   4 -22 7.02695 13.9800  78
   2   4  22 12.3926 24.4322  25
  -2   4 -22 10.6835 15.8419  92
   2   4  22 9.25971 15.7240   9
  -2   4 -23 74.2332 25.6608  53
   2   4  23 42.1842 25.2575  25
   2   4  23 35.9981 24.8701  35
   2   4  23 34.6662 17.0195   9
   2   4  24 233.131 36.4114  25
  -2   4 -24 197.678 23.6869  92
  -2   4 -24 232.515 32.4876  53
  -2   4 -24 234.260 25.0054  41
  -2   4 -24 219.259 23.5865  78
   2  -4  24 252.378 26.7617  31
   2  -4  25 3088.85 98.1101  31
  -2   4 -25 3109.95 95.9793  41
   2   4  25 3115.25 119.861  35
  -2  -4 -25 2797.92 109.883  52
  -2   4 -25 3082.91 113.724  53
   2   4  25 3090.93 118.749  25
  -2   4 -25 3294.80 115.086  67
  -2   4 -25 3239.68 94.5831  78
   2   4  26 2359.44 92.8218  80
   2  -4  26 2486.72 78.5948  31
  -2   4 -26 2454.56 76.4878  41
   2   4  26 2519.32 97.2124  35
  -2  -4 -26 2460.20 91.5114  52
  -2   4 -26 2384.84 76.2275  58
   2   4  26 2331.99 93.2403  25
  -2   4 -26 2597.66 92.2638  67
  -2   4 -26 2440.23 73.7006  78
   2   4  27 255.298 26.8803  80
   2  -4  27 217.210 18.0389  31
  -2   4 -27 232.018 18.1081  41
  -2   4 -27 224.710 21.6847  38
   2   4  27 239.232 26.8779  35
  -2   4 -27 198.169 17.7390  58
   2   4  27 243.607 25.2339  25
  -2   4 -27 276.985 25.4897  67
  -2   4 -27 227.031 16.0645  78
  -2   4 -28 1560.80 50.5806  73
  -2   4 -28 1231.30 38.2412  41
  -2   4 -28 1528.95 47.6443  38
   2   4  28 1610.18 56.5962  35
   2   4  28 1523.97 54.7402  80
   2   4  28 1296.24 48.1979  25
  -2   4 -28 1246.90 39.0206  58
   2   4  28 1400.90 49.6307  91
   2   4  29 393.459 19.4476  91
  -2   4 -29 450.750 20.1891  73
  -2   6  25 2524.65 80.3236  35
   2   6 -25 2748.03 74.9466  73
   2   6 -25 2694.14 76.6580  92
   2   6 -24 618.140 33.8492  92
  -2   6  24 625.565 38.8864  35
   2   6 -24 686.559 33.2018  38
   2   6 -24 710.696 35.9834  69
  -2   6  24 595.502 35.4431  25
   2   6 -24 641.417 32.7791  73
   2   6 -23 229.692 22.7368  73
   2   6 -23 217.276 23.7004  92
   2   6 -23 245.800 25.8000  69
   2   6 -23 238.893 27.8106  67
   2   6 -23 194.067 18.6132  41
  -2   6  23 295.143 34.3973  82
  -2   6  23 242.954 29.3721  35
   2   6 -23 291.517 24.1088  38
   2   6 -23 176.469 17.5067  58
  -2   6  23 197.654 26.6807  25
   2   6 -22 216.036 24.2324  73
   2   6 -22 193.616 26.1232  69
   2   6 -22 215.755 26.2074  68
   2   6 -22 180.005 27.1026  67
   2   6 -22 222.953 25.8518  92
  -2   6  22 216.214 30.6755  25
   2   6 -22 179.348 20.5976  41
  -2   6  22 242.230 35.0861  82
   2  -6 -22 213.068 28.7251  11
   2   6 -22 220.933 21.5841  78
   2   6 -22 207.412 20.2641  58
   2   6 -22 229.525 24.6021  38
  -2   6  22 197.108 30.4687  35
   2   6 -21 22.9525 13.4212  58
  -2   6  21 13.9490 20.6860  25
   2   6 -21 17.7625 13.2691  41
   2   6 -21 24.6691 15.5936  38
   2  -6 -21 8.15276 19.3882  11
   2   6 -21 26.6181 17.0452  73
   2   6 -21 19.9152 18.0866  68
   2   6 -21 17.1498 19.6653  69
   2   6 -21 12.2599 19.9747  67
  -2   6  21 14.6537 21.5359  82
   2   6 -21 22.5340 12.8532  78
   2   6 -21 9.09557 15.8186  92
   2   6 -20 7.06313 13.2774  58
  -2   6  20 2.67342 22.6976  25
   2   6 -20 7.49207 13.5249  41
   2   6 -20 20.2351 16.8363  38
   2  -6 -20-13.4942 22.0485  11
   2   6 -20 22.1346 18.3996  73
   2   6 -20 5.78537 19.5885  69
   2   6 -20-7.60090 18.2135  68
   2   6 -20-5.83210 23.1117  67
  -2   6  20 35.6337 25.2417  82
   2   6 -20 11.7977 17.4679  92
   2   6 -20 8.85336 13.5331  78
   2  -6 -19 1191.01 72.5363  11
   2   6 -19 1077.97 52.8567  58
   2   6 -19 1091.64 69.1229  53
   2   6 -18 29.4955 21.4797  53
   2   6 -18 9.73723 20.7147  24
  -2   6  18 39.5231 29.8246  25
   2   6 -18 30.7833 15.2019  41
   2   6 -18 13.4299 18.7294  38
   2  -6 -18 20.8979 24.0612  11
   2   6 -18 11.3410 22.4055  69
   2   6 -18 50.9371 20.5921  73
  -2   6  18 19.4082 29.5429  82
   2   6 -18 22.4100 17.5910  78
   2   6 -18 40.9671 21.5140  92
   2   6 -17 214.811 28.9802  78
   2  -6 -17 234.070 39.6403  11
   2   6 -17 230.883 36.0259  67
   2   6 -17 232.054 30.8731  73
  -2   6  17 228.947 45.1131  82
   2   6 -17 216.807 32.8662  92
   2   6 -17 328.323 41.5150  53
   2   6 -17 189.296 24.9272  58
   2   6 -17 228.099 41.7507  51
   2   6 -17 222.707 27.9723  41
   2   6 -17 247.802 35.7991  19
   2   6 -17 242.512 31.3926  38
  -2   6  17 196.011 41.0376  25
   2   6 -17 215.522 33.6060  24
   2   6 -16 16279.4 419.065  67
   2   6 -16 16538.5 402.058  73
  -2   6  16 16661.0 452.848  82
   2  -6 -16 16882.8 431.777  11
   2   6 -16 16742.7 398.024  78
  -2   6  16 16152.2 453.968  25
   2   6 -16 16688.5 393.358  58
   2   6 -16 16529.2 426.558  53
   2   6 -16 15717.7 442.606  51
   2   6 -16 16659.0 396.061  41
   2   6 -16 16794.2 403.450  38
   2   6 -16 15996.8 410.119  92
   2   6 -16 16883.2 414.065  24
   2   6 -15 2619.13 114.560  67
   2   6 -15 2789.31 105.286  73
  -2   6  15 2748.63 139.036  82
   2  -6 -15 2716.91 122.731  11
   2   6 -15 2626.77 101.120  78
  -2   6  15 2625.65 137.665  25
   2   6 -15 2847.54 100.375  58
   2   6 -15 2718.52 120.205  53
   2   6 -15 2652.62 131.614  51
   2   6 -15 2879.52 102.988  41
   2   6 -15 2909.64 108.102  38
   2   6 -15 2782.10 112.001  92
   2   6 -15 2665.17 112.031  24
   2   6 -14 359.804 40.1593  92
   2   6 -14 330.857 41.5674  67
   2   6 -14 331.577 35.9385  73
  -2   6  14 378.544 54.3743  82
   2  -6 -14 357.250 46.7975  11
   2   6 -14 355.954 35.1637  78
  -2   6  14 454.802 57.5905  25
   2   6 -14 358.257 33.7891  58
   2   6 -14 378.986 44.7788  53
   2   6 -14 300.606 46.8923  51
   2   6 -14 368.771 35.4566  41
  -2   6  14 410.118 42.8074   4
   2   6 -14 333.177 36.8321  38
   2   6 -14 355.313 41.0523  24
   2   6 -13 313.144 38.8370  92
   2   6 -13 371.473 37.2480  73
   2   6 -13 358.702 40.9188  67
  -2   6  13 339.501 52.7001  82
   2  -6 -13 346.112 45.2204  11
   2   6 -13 289.569 33.6511  78
  -2   6  13 408.646 57.8110  25
   2   6 -13 280.043 30.6998  58
   2   6 -13 330.241 41.4539  53
   2   6 -13 283.064 45.4558  51
   2   6 -13 325.329 34.0620  41
  -2   6  13 309.146 38.8522   4
   2   6 -13 322.895 36.4586  38
   2   6 -13 313.785 39.0901  24
   2   6 -12 2218.93 98.9289  92
   2   6 -12 2206.20 89.7126  78
   2  -6 -12 1993.43 103.766  11
   2   6 -12 2128.77 99.2476  67
   2   6 -12 2283.87 91.7581  73
  -2   6  12 2359.21 127.639  82
  -2   6  12 2190.32 124.211  25
   2   6 -12 2091.67 84.9383  58
   2   6 -12 2075.42 102.281  53
   2   6 -12 2053.97 114.429  51
  -2   6  12 2151.35 98.7987   4
   2   6 -12 2300.93 93.7582  38
   2   6 -12 2255.93 100.697  24
   2   6 -12 2335.12 90.2596  41
   2  -6 -12 2041.98 107.910  44
   2   6 -11 9151.58 260.182  67
   2   6 -11 9188.62 246.153  73
  -2   6  11 9261.15 300.748  25
   2   6 -11 9088.26 257.676  92
   2   6 -11 9719.50 264.083  24
   2  -6 -11 8718.20 278.396  44
   2   6 -11 9316.31 244.947  41
  -2   6  11 9029.04 287.035  39
   2   6 -11 9484.70 251.197  38
   2   6 -11 9404.15 247.368  78
   2   6 -11 9155.46 240.797  58
  -2   6  11 9465.75 262.914   4
   2   6 -10 531.704 39.7489  58
  -2   6  10 596.318 66.0490  25
   2   6 -10 532.338 43.0167  78
   2  -6 -10 483.374 56.2291  28
  -2   6  10 613.652 49.6264   4
   2  -6 -10 452.758 51.1090  44
  -2   6  10 441.505 55.1730  39
   2   6 -10 520.523 43.7680  38
   2   6 -10 577.640 49.1904  92
   2   6 -10 620.258 50.4121  67
   2   6 -10 492.057 41.5446  73
   2  -6  -9 3696.10 156.607  28
   2   6  -9 3811.46 136.434  67
  -2   6   9 3983.35 170.682  25
   2   6  -9 3836.68 142.303  53
   2   6  -9 3834.87 159.633  51
   2   6  -9 3849.79 126.477  41
   2  -6  -9 3963.38 160.785  44
  -2  -6   9 3695.99 147.419  44
   2   6  -9 4161.02 134.522  38
  -2   6   9 3911.36 161.989  39
   2  -6  -9 3936.35 147.604  11
   2   6  -9 3896.53 124.368  58
   2   6  -9 4157.67 140.953  92
   2   6  -9 4271.70 164.827   7
  -2   6   9 3998.04 141.277   4
  -2   6   8 5481.73 171.154   4
   2   6  -8 5240.65 188.991   7
   2  -6  -8 5143.21 191.578  44
  -2  -6   8 4850.59 179.063  44
  -2   6   8 5331.48 194.449  39
   2   6  -8 5381.02 161.414  38
   2   6  -8 5201.27 166.718  92
   2   6  -8 5025.46 168.699  53
   2  -6  -8 5203.55 173.484  11
  -2   6   8 5354.41 203.012  25
   2  -6  -8 4623.09 181.981  28
  -2   6   8 5374.66 196.547  66
   2  -6  -7 4300.26 171.713  44
  -2  -6   7 4480.78 166.565  44
   2   6  -7 4413.10 153.644  69
  -2   6   7 4442.31 175.731  66
   2  -6  -7 4279.60 152.002  11
   2   6  -7 4532.69 148.587  92
   2   6  -7 4388.31 167.799   7
  -2   6   7 4481.70 150.478   4
  -2   6   7 4385.43 173.972  39
   2   6  -7 4312.90 140.904  38
   2  -6  -7 4767.96 172.767  28
  -2   6   7 4423.22 179.770  25
   2   6  -6 21169.6 534.795  54
  -2  -6   6 21261.8 541.481  44
   2  -6  -6 22330.8 555.996  44
  -2   6   6 22486.5 553.572  39
   2   6  -6 21705.5 507.871  38
   2   6  -6 21123.7 520.083  69
  -2   6   6 22400.5 558.309  66
   2   6  -6 21587.7 528.312  68
   2   6  -6 22122.3 515.108  92
   2   6  -6 20555.7 532.820  48
   2   6  -6 23032.7 547.762   7
  -2   6   6 22089.3 518.115   4
   2  -6  -6 20424.6 537.659  28
  -2   6   5 2448.93 105.137  54
   2   6  -5 2201.04 105.987  57
   2   6  -5 2196.92 105.552  54
   2   6  -5 2087.93 103.218  48
   2  -6  -5 2314.24 116.463  44
  -2  -6   5 2319.95 112.577  44
   2   6  -5 2137.26 87.7710  38
  -2   6   5 2231.74 113.907  39
  -2   6   5 1982.59 103.286  70
   2   6  -5 2235.80 101.900  68
   2   6  -5 2085.96 94.9821  69
  -2   6   5 2410.28 118.767  66
   2   6  -5 2215.85 92.7452  92
   2  -6  -5 2208.99 107.159  28
   2   6  -5 2137.54 107.360   7
  -2   6   5 2223.41 95.1009   4
   2   6  -4 6510.54 208.735  57
  -2   6   4 6932.03 204.515  54
   2   6  -4 6231.65 202.961  54
   2   6  -4 6034.38 200.945  48
  -2  -6   4 6339.79 213.630  44
   2  -6  -4 6609.40 221.614  44
  -2   6   4 6558.67 218.276  39
   2   6  -4 6319.77 201.595  39
   2   6  -4 6078.93 180.671  38
  -2   6   4 6584.65 190.383   4
   2   6  -4 6288.80 196.822  68
  -2   6   4 6105.10 202.699  70
   2   6  -4 6169.04 190.647  69
  -2   6   4 6597.54 221.191  66
   2   6  -4 6122.88 184.407  92
   2  -6  -4 6056.26 203.167  28
   2   6  -4 6953.23 214.251   7
   2   6  -3 8219.58 238.762  54
  -2   6   3 8431.50 238.132  54
   2   6  -3 7977.09 236.622  48
  -2  -6   3 7492.45 246.601  44
   2  -6  -3 8000.23 255.280  44
   2   6  -3 7723.93 236.609  39
  -2   6   3 7902.93 250.887  39
   2   6  -3 7677.44 214.464  38
  -2   6   3 8209.38 222.652   4
   2   6  -3 7543.53 230.719   4
   2  -6  -3 7676.65 236.395  28
   2   6  -3 7840.79 223.413  69
  -2   6   3 8250.50 256.192  66
   2   6  -3 8013.90 230.585  68
  -2   6   3 7489.02 235.978  70
   2   6  -3 8234.72 243.862  19
   2   6  -3 7827.42 217.073  92
   2   6  -2 13941.6 349.259  92
  -2   6   2 15187.9 373.921  54
   2   6  -2 14672.1 372.856  54
   2   6  -2 14306.9 370.658  48
   2  -6  -2 14107.2 392.616  44
   2   6  -2 14650.8 378.607  19
  -2   6   2 14170.6 353.551   4
   2   6  -2 14100.4 367.659   4
   2  -6  -2 14469.3 373.381  28
  -2   6   2 14446.9 373.932  70
   2   6  -2 13892.5 363.307  68
  -2   6   2 15035.9 393.515  66
   2   6  -2 13664.3 354.344  69
   2   6  -2 14375.9 377.715  39
   2   6  -2 13586.1 347.181  38
  -2   6   2 14196.0 386.506  21
   2   6  -1 1054.60 58.7930  92
   2  -6  -1 1345.41 77.2666  28
  -2   6   1 1329.01 76.5727  70
  -2   6   1 1290.31 82.0778  66
   2   6  -1 1261.28 69.5920  68
   2   6  -1 1215.53 72.3922  48
   2  -6  -1 1368.33 86.8605  44
   2   6  -1 1314.81 78.4153  19
   2   6  -1 1225.61 70.9624   4
  -2   6   1 1274.28 65.1664   4
   2   6  -1 1568.49 80.5925  54
  -2   6   1 1452.97 78.8220  54
   2   6  -1 1125.01 61.2875  38
   2   6  -1 1278.13 78.8250  39
  -2   6   1 1221.12 80.4902  21
   2  -6   0 2268.37 103.010  28
   2   6   0 2097.16 94.0975  68
  -2   6   0 2205.19 109.905  66
  -2   6   0 2210.85 103.442  54
   2   6   0 2445.30 105.100  54
   2   6   0 2545.59 105.444  48
   2  -6   0 2212.60 114.917  44
  -2   6   0 2143.44 105.712  20
   2   6   0 2129.17 103.172  19
   2   6   0 2324.61 101.379   4
   2   6   0 2037.15 86.3814  38
   2   6   0 2287.22 109.585  39
  -2   6   0 2215.39 109.486  21
  -2   6  -1 7.04138 17.4408  70
   2   6   1 28.4600 19.4977  68
   2   6   1 77.0863 26.6406  70
  -2  -6  -1 60.3964 21.1200  28
   2  -6   1 41.4858 23.4216  28
   2   6   1 49.9076 20.1948   4
  -2   6  -1 48.6148 23.3184  66
  -2   6  -1 43.2012 23.6068  54
   2   6   1 24.8368 18.2200  48
   2  -6   1 34.4880 25.0140  44
   2   6   1 17.1041 24.2130  39
   2  -6   1 33.4240 19.6592  36
  -2   6  -1 25.6617 24.2183  21
   2   6   1 43.0980 22.7660  19
  -2   6  -1 32.3627 21.0366  20
  -2   6  -1 28.5654 20.4520  92
   2   6   2 818.328 56.6277   9
   2   6   2 834.314 62.7646  70
  -2   6  -2 823.784 58.6069  70
  -2   6  -2 789.771 62.6859  66
  -2   6  -2 736.712 53.5678  92
   2   6   2 855.380 65.4892  25
  -2  -6  -2 690.331 55.1645  28
   2  -6   2 845.163 59.8556  28
   2  -6   2 726.086 54.8051  36
   2   6   2 838.803 66.9346  39
  -2   6  -2 852.644 62.4421  54
   2   6   2 945.411 61.0209  48
   2  -6   2 788.558 66.1099  44
   2   6   2 811.624 57.9620  29
   2   6   2 852.034 58.5581   4
   2   6   2 783.876 59.7097  19
  -2   6  -2 875.898 64.1500  20
  -2   6  -2 743.166 61.6093  21
   2   6   3 4130.14 147.846  29
   2   6   3 4098.86 146.250   4
   2   6   3 4501.07 164.877  25
   2  -6   3 4391.14 151.626  28
  -2  -6  -3 3782.62 145.017  28
   2   6   3 4559.91 161.184  89
  -2   6  -3 4140.92 143.194  92
  -2   6  -3 4042.39 154.470  54
  -2   6  -3 4086.87 157.270  21
  -2  -6  -3 4044.22 163.721  44
   2  -6   3 3955.35 161.534  44
   2   6   3 4204.44 152.828  19
  -2   6  -3 4188.37 155.378  20
  -2   6  -3 4492.64 151.779  70
   2   6   3 4367.44 158.014  70
  -2   6  -3 4259.84 156.157  66
   2   6   3 4094.17 162.183  39
   2  -6   3 3903.18 143.034  36
   2   6   3 4165.51 146.602   9
   2   6   4 3148.91 121.250  29
  -2  -6  -4 2448.04 112.584  28
   2   6   4 2885.13 117.194   4
  -2   6  -4 2977.02 133.124   3
   2   6   4 2964.20 131.063  25
  -2   6  -4 3018.41 116.272  92
   2   6   4 3011.26 127.710  89
  -2   6  -4 2734.64 122.967  54
   2   6   4 2896.87 115.636   9
  -2   6  -4 3046.15 134.516   7
  -2  -6  -4 2843.45 132.005  44
   2  -6   4 2919.94 131.855  44
  -2   6  -4 2797.23 122.146  20
   2   6   4 2607.97 116.596  19
   2  -6   4 2835.56 114.055  36
   2   6   4 2992.22 133.469  39
   2   6   4 2858.64 124.377  70
  -2   6  -4 2574.34 119.396  21
   2   6   5 452.470 50.5182  70
   2   6   5 438.595 49.0181  89
  -2   6  -5 427.245 42.2414  92
  -2   6  -5 432.638 47.0417  21
   2   6   5 431.332 44.1551   9
  -2   6  -5 439.497 53.0840   7
  -2  -6  -5 355.127 50.5344  44
   2  -6   5 407.671 49.0279  44
   2   6   5 413.837 44.9893  19
  -2   6  -5 356.209 43.2939  20
   2   6   5 416.878 45.0411  29
  -2  -6  -5 421.738 45.5451  28
   2   6   5 504.631 55.1125  25
   2  -6   5 447.364 42.4617  36
   2   6   5 467.687 53.2170  39
   2   6   5 517.804 46.2428   4
  -2   6  -5 448.638 51.5913   3
   2   6   6 1645.53 91.9163  70
  -2   6  -6 1601.95 81.9202  92
   2  -6   6 1461.58 72.8348  90
   2   6   6 1710.75 96.0363  89
  -2   6  -6 1519.32 86.2179  21
  -2   6  -6 1721.50 100.425   7
   2   6   6 1664.08 84.3639   9
  -2  -6  -6 1541.38 94.7722  44
   2  -6   6 1637.00 94.0039  44
  -2   6  -6 1660.99 89.5371  20
   2   6   6 1599.32 85.8035  29
   2   6   6 1584.51 96.7040  25
   2   6   6 1520.19 95.1616  39
   2  -6   6 1520.37 79.5135  36
   2   6   6 1739.50 85.7169   4
  -2   6  -6 1690.53 99.4204   3
   2   6   7 246.988 40.0347  70
   2   6   7 148.959 29.2116  29
  -2   6  -7 177.275 31.8382  92
   2  -6   7 190.523 27.8154  90
   2   6   7 158.817 35.0313  89
   2   6   7 190.176 39.4477  25
   2   6   7 152.045 29.2787   4
  -2   6  -7 261.099 42.4486   3
   2  -6   7 197.296 36.0906  44
  -2  -6  -7 217.476 39.5107  44
  -2   6  -7 183.947 33.3042  20
   2  -6   7 181.303 30.2710  36
   2   6   7 202.607 32.9761   9
  -2   6  -7 123.904 35.1636   7
   2   6   8 1188.97 85.6718  25
   2   6   8 1134.63 80.2431  89
   2  -6   8 1072.26 61.3887  90
  -2   6  -8 1186.89 70.6855  92
  -2   6  -8 1197.72 86.3785   7
   2   6   8 1046.95 67.6064   9
   2   6   8 1068.67 74.9427  82
   2   6   8 1439.06 77.2571   4
  -2   6  -8 1077.55 82.2729   3
  -2  -6  -8 1203.76 81.4566  44
   2  -6   8 1127.29 75.9764  44
  -2   6  -8 1107.37 72.4492  20
   2   6   8 1042.68 70.6393  29
   2   6   8 1000.09 73.9717  70
   2  -6   8 1177.54 68.4253  36
  -2  -6  -9 1360.54 86.1621  44
  -2   6  -9 1289.78 78.2378  20
   2   6   9 1345.85 77.2226   4
  -2   6  -9 1311.40 91.7758   3
   2   6   9 1312.09 90.8645  25
   2   6   9 1241.24 82.8689  82
   2   6   9 1278.30 86.0108  89
  -2   6  -9 1291.67 75.2798  92
   2  -6   9 1190.99 65.1731  90
   2  -6   9 1259.56 66.5518  31
  -2  -6 -10 15059.7 417.120  44
  -2   6 -10 15830.1 406.355  20
  -2   6 -10 15108.2 434.970   3
   2   6  10 17255.7 408.978   4
   2   6  10 16278.8 438.211  25
   2   6  10 15525.5 420.656  82
   2  -6  10 14678.7 382.007  31
  -2   6 -10 16176.0 400.905  92
   2   6  11 1590.74 83.2195   9
  -2   6 -11 1530.25 102.644   7
  -2   6 -11 1494.31 100.873  50
  -2  -6 -11 1434.10 87.8904  44
   2   6  11 1624.34 102.281  25
  -2   6 -11 1635.86 84.1976  92
  -2   6 -11 1509.96 99.9910   3
   2   6  11 1739.54 87.2309   4
   2   6  11 1539.78 94.8630  82
   2  -6  11 1489.99 73.4683  31
  -2   6 -11 1470.09 83.2409  20
  -2   6 -12 147.638 36.5929  50
   2   6  12 65.9300 23.8010   9
  -2   6 -12 49.8900 31.3148   3
   2   6  12 46.1359 22.5970   4
  -2   6 -12 70.5285 27.2245  92
   2   6  12 84.4755 33.5732  25
   2   6  12 61.0931 29.6485  82
   2  -6  12 96.0984 22.7767  31
   2   6  13 5232.19 172.790   9
   2   6  13 5163.03 174.258   4
  -2   6 -13 5078.02 202.297   3
  -2   6 -13 5371.76 173.011  92
   2   6  13 5457.56 196.375  82
   2   6  13 5316.45 202.973  25
  -2   6 -13 5278.65 204.926  50
   2  -6  13 5007.85 159.272  31
   2  -6  14 294.981 33.8505  31
  -2   6 -14 278.868 37.2108  92
   2   6  14 256.001 44.9339  25
  -2   6 -14 243.694 46.4128  50
   2   6  14 290.583 39.0109   9
   2   6  14 300.921 38.1442   4
  -2   6 -14 266.315 30.3162  38
   2   6  14 361.216 49.1544  82
  -2   6 -15 18539.5 484.713  53
  -2   6 -15 18724.5 506.314  50
   2   6  15 19322.6 468.882   9
  -2   6 -15 18844.5 445.719  38
   2   6  15 19509.2 497.958  82
   2   6  15 19210.3 496.855  61
   2   6  15 19894.2 511.312  25
  -2   6 -15 20161.7 469.525  92
   2  -6  15 18306.6 450.970  31
   2  -6  16 160.960 26.1200  31
   2   6  16 154.729 35.7944  82
  -2   6 -16 138.184 32.1638  53
  -2   6 -16 127.538 33.6764  50
   2   6  16 106.629 25.9045   9
  -2   6 -16 173.082 24.7614  38
   2   6  16 168.300 36.9069  61
  -2   6 -16 165.483 29.5596  92
   2   6  16 92.3249 35.0980  25
   2   6  17 1073.80 79.2908  25
  -2   6 -17 899.929 73.8270  50
   2   6  17 1078.78 62.6078   9
  -2   6 -17 1075.14 54.5802  38
   2   6  17 1092.19 77.1166  82
  -2   6 -17 985.927 69.3296  53
   2  -6  17 982.289 54.2729  31
  -2   6 -17 1103.49 62.9163  92
   2   6  18 1509.65 74.3798   9
  -2   6 -18 1632.70 75.4642  92
   2   6  18 1470.42 82.8940  61
  -2   6 -18 1666.78 88.2094  53
   2   6  18 1555.04 92.3411  25
  -2   6 -18 1558.17 92.0108  50
  -2   6 -19 1823.01 94.8132  50
   2  -6  19 1566.18 66.1532  31
  -2   6 -19 1474.47 82.2003  53
  -2   6 -19 1685.38 66.3445  38
  -2   6 -19 1633.97 80.9044  67
   2   6  19 1621.59 73.6587   9
   2   6  20 5133.40 171.700  25
  -2  -6 -20 4737.90 162.960  84
   2   6  20 4805.02 145.284   9
   2   6  20 4860.93 164.236  35
  -2   6 -20 5069.12 137.722  38
   2  -6  20 4737.33 136.784  31
  -2   6 -20 4965.51 156.520  67
  -2   6 -20 5050.17 162.190  53
  -2   6 -20 5054.35 147.379  92
  -2   6 -21 3891.80 128.223  67
  -2   6 -21 3997.96 114.636  73
  -2  -6 -21 3979.60 135.054  11
  -2   6 -21 3892.37 118.927  92
  -2   6 -21 4024.24 133.885  53
   2   6  21 3987.78 139.922  25
   2   6  21 3813.87 134.217  35
  -2   6 -21 3786.67 110.393  38
  -2   6 -22 538.989 33.4089  92
  -2   6 -22 550.391 31.7633  73
  -2   6 -22 466.500 36.5794  67
  -2   6 -22 490.012 38.5149  53
   2   6  22 524.098 41.5881  35
  -2   6 -22 503.603 29.1400  38
   2   6  22 434.199 39.9130  25
   2   6  23 699.633 42.2743  35
  -2   6 -23 729.225 31.7731  38
  -2   6 -23 722.167 32.9157  73
  -2   6 -23 692.144 39.8538  67
  -2   6 -23 598.722 32.0939  92
   2   6  23 675.386 43.7039  25
   2   6  24 1113.88 45.8724  80
   2   6  24 1239.26 50.1395  35
   2   6  24 1157.75 50.4113  25
  -2   6 -24 1085.28 37.8313  73
  -2   6 -24 1270.78 48.6627  67
  -2   6 -24 1157.50 44.8286  68
  -2   6 -24 1171.16 46.6259  69
   2   6  25 2131.29 63.8484  80
   2   6  25 2353.34 67.3638  25
   2   6  25 2329.53 66.4867  35
  -2   6 -25 2328.02 64.3715  69
  -2   6 -25 2256.13 65.9170  67
  -2   8  19 1589.20 52.1295  25
  -2   8  19 1437.27 49.3859  35
  -2   8  18 392.456 28.4447  25
   2   8 -18 439.777 27.0789  68
   2   8 -18 415.295 25.4621  69
  -2   8  18 382.255 27.2561  35
   2   8 -18 397.299 27.4657  59
   2   8 -17 3.12747 13.6945  68
   2   8 -17 16.1532 9.32792  70
   2   8 -17 32.8005 13.4675  69
  -2   8  17 16.2146 14.3731  25
   2   8 -17 21.1353 8.85522  64
  -2   8  17 13.3654 11.6659  61
   2   8 -17 24.9765 8.75551  38
   2   8 -16 905.566 49.3829  23
   2   8 -16 970.903 47.3306  19
   2   8 -16 789.925 35.4992  38
   2   8 -16 995.666 48.1888  68
   2   8 -16 946.542 45.3310  69
   2   8 -16 838.705 41.5701  70
  -2   8  16 915.735 53.5719  25
  -2   8  16 893.749 49.0047  61
   2   8 -16 834.310 37.5953  64
   2   8 -16 848.399 40.3006  92
  -2   8  15 62.8633 23.7319  25
   2   8 -15 103.455 23.8079  23
   2   8 -15 89.6162 20.3997  19
   2   8 -15 87.8215 14.8083  38
  -2   8  15 82.5093 20.7304  82
   2   8 -15 72.3124 18.0142  70
   2   8 -15 100.622 20.7942  68
   2   8 -15 100.404 19.5460  69
   2   8 -15 46.5995 14.8151  92
  -2   8  15 64.3735 22.6060  61
   2   8 -15 89.6662 16.3077  64
   2   8 -14 3076.58 111.075  23
   2   8 -14 3061.85 106.010  19
   2   8 -14 2617.27 85.4415  38
  -2   8  14 2856.16 106.244  82
   2   8 -14 2983.14 102.186  68
   2   8 -14 3046.98 99.4064  70
   2   8 -14 2853.69 97.1664  69
  -2   8  14 2812.21 112.700  25
   2   8 -14 2923.37 92.7476  92
   2   8 -14 2734.05 87.9571  64
  -2   8  13 8381.62 224.619  54
   2   8 -13 8840.24 242.171  23
   2   8 -13 9211.31 237.244  19
   2   8 -13 7872.70 209.064  38
  -2   8  13 8844.44 238.140  82
   2   8 -13 8934.78 230.917  68
   2   8 -13 9511.35 230.413  70
   2   8 -13 8637.16 223.544  69
  -2   8  13 8973.47 249.595  25
   2   8 -13 8255.09 216.171  92
   2   8 -13 8107.53 210.936  64
  -2   8  12 572.356 42.6909  54
   2   8 -12 548.492 45.0141  51
   2   8 -12 575.528 47.8194  19
   2   8 -12 487.197 33.8375  38
  -2   8  12 575.055 47.9434  82
  -2   8  12 597.378 53.7793  25
   2   8 -12 594.815 44.5570  68
   2   8 -12 584.909 42.0066  69
   2   8 -12 629.356 45.0269  70
   2   8 -12 540.756 37.9097  92
   2   8 -12 592.427 50.3064  23
  -2   8  11 731.897 49.2281  54
   2   8 -11 619.454 49.7850  51
   2   8 -11 807.414 57.3610  19
   2   8 -11 631.916 39.0878  38
  -2   8  11 798.318 56.9083  82
   2   8 -11 752.457 47.6630  69
   2   8 -11 887.575 54.2110  70
   2   8 -11 696.604 49.3608  68
  -2   8  11 784.151 62.1865  25
   2   8 -11 700.113 43.8160  92
   2   8 -11 821.304 60.2665  23
   2   8 -10 4251.67 144.017  19
   2   8 -10 3477.07 114.351  38
   2   8 -10 4075.79 134.155  68
   2   8 -10 3860.40 126.131  69
   2   8 -10 4229.01 137.573  70
  -2   8  10 3995.88 133.975  54
  -2   8  10 4007.19 152.256  25
   2   8 -10 3631.99 119.785  92
   2   8 -10 3642.37 135.142  51
   2   8  -9 132.036 21.0002  38
  -2   8   9 185.634 30.2483  54
   2   8  -9 165.765 25.3209  69
   2   8  -9 139.062 27.0595  68
   2   8  -9 195.200 31.5113  51
   2   8  -9 197.709 34.6981  19
   2   8  -8 2646.71 103.485  68
   2   8  -8 2543.89 95.7684  69
  -2   8   8 2670.40 107.459  54
   2   8  -8 2415.09 105.550  51
   2   8  -8 2271.22 86.0098  38
  -2   8   7 1533.67 80.2938  54
  -2   8   7 1496.85 87.4384  39
   2   8  -7 1253.16 74.5507  51
   2   8  -6 662.644 56.1243   7
   2   8  -6 749.555 57.4286  70
  -2   8   6 610.194 52.3262  54
  -2   8   6 702.450 63.1981  25
  -2   8   6 676.255 61.4258  39
   2   8  -6 585.098 51.1026  51
   2   8  -5 30.2023 23.4412  89
   2   8  -5 33.2444 20.3630  51
   2   8  -5 32.9518 24.6706  19
   2   8  -5 23.3529 21.1537   7
   2   8  -5 36.4020 22.5385  70
  -2   8   5 48.9060 27.4391  25
   2  -8  -5 10.3280 23.9792  28
  -2   8   5 17.6487 25.2212  39
  -2   8   5 2.45964 19.4026  54
  -2   8   4 62.8305 25.0322  54
   2   8  -4 81.3761 25.8637  19
  -2   8   4 56.4233 29.1421  39
   2   8  -4 70.1541 25.3086  70
  -2   8   4 61.3428 28.5089  25
   2  -8  -4 49.2783 24.8934  28
   2   8  -4 80.6791 28.0993  89
   2   8  -4 49.8733 24.4079   7
  -2   8   3 99.6974 28.1394  54
   2   8  -3 106.509 29.8060  19
  -2   8   3 170.479 37.2129  39
   2   8  -3 129.749 30.3569  70
   2   8  -3 138.453 31.6021  23
  -2   8   3 162.370 36.8752  25
   2  -8  -3 91.4529 29.9085  28
   2   8  -3 135.909 32.6190  89
   2   8  -3 131.758 30.8049   7
  -2   8   2 1472.60 84.8520  54
   2   8  -2 1361.64 80.8637  54
   2   8  -2 1597.85 86.9132  19
  -2   8   2 1554.26 91.6131  39
   2   8  -2 1390.17 83.1319  70
   2   8  -2 1500.32 84.7170  23
   2  -8  -2 1306.38 80.8090  28
  -2   8   2 1542.81 91.5441  25
   2   8  -2 1601.57 86.1355  89
   2   8  -2 1416.88 84.3103   7
  -2   8   2 1722.75 94.6726   7
   2   8  -1 4198.17 157.130  54
   2   8  -1 4184.49 155.547  19
  -2   8   1 4373.47 168.293  39
   2   8  -1 4777.95 164.905  70
   2   8  -1 4500.68 159.560  23
   2  -8  -1 4386.47 161.051  28
  -2   8   1 4353.68 168.163  25
   2   8  -1 4395.22 158.511  89
   2   8  -1 4448.79 162.031   7
  -2   8   1 4700.33 171.505   7
   2   8   0 2149.67 104.626  54
   2   8   0 2108.66 101.201  19
  -2   8   0 2414.06 115.719  39
   2   8   0 2326.49 108.265  70
  -2   8   0 2369.66 115.376   7
   2   8   0 2491.07 111.126   7
  -2   8   0 2211.67 111.583  25
   2  -8   0 2197.77 105.135  28
   2   8   0 2044.63 99.0527  23
   2   8   0 2261.43 106.466  89
  -2   8  -1 251.937 41.7078  25
  -2   8  -1 322.289 46.4668   7
   2   8   1 382.704 46.1636   7
  -2   8  -1 329.843 45.9920  39
   2   8   1 346.670 44.5495  70
  -2   8  -1 375.707 41.9132  70
   2  -8   1 337.886 44.9031  28
   2   8   1 300.145 43.6002  89
   2   8   1 279.637 39.8440  54
  -2   8  -2 17888.4 458.065   7
  -2   8  -2 17763.8 451.041  39
  -2   8  -2 16570.7 428.389  70
   2   8   2 17036.5 443.752  70
  -2   8  -2 17464.4 448.360  25
   2  -8   2 16899.6 436.426  28
   2   8   2 17213.9 447.833  61
   2   8   2 17331.9 440.906  89
   2   8   2 17951.3 441.537  54
  -2   8  -3 3557.32 142.683  39
   2   8   3 3510.40 140.563  70
  -2   8  -3 3430.12 129.185  70
   2   8   3 3425.06 137.832  89
   2  -8   3 3470.56 135.393  28
  -2   8  -3 3686.56 150.323   7
   2   8   3 3665.14 138.432  54
  -2   8  -4 1805.31 95.3856  39
   2   8   4 1837.68 95.1303  70
   2   8   4 1739.60 92.0516  89
   2  -8   4 1926.95 93.2407  28
  -2   8  -4 1703.63 98.4355   7
   2   8   4 1913.79 93.4708  54
   2   8   5 194.156 34.6404  89
   2   8   5 228.226 35.3256  54
  -2   8  -5 152.488 35.2051   7
   2  -8   5 150.207 31.8858  28
   2   8   6 1925.97 92.8203  54
  -2   8  -6 2011.32 104.845   7
   2   8   7 238.500 35.1405  54
  -2   8  -7 116.742 33.4756   7
  -2   8  -8 14295.7 383.577   7
   2   8   8 14940.4 366.558  54
  -2   8  -8 15336.9 372.481  19
   2   8   8 13682.1 364.521  17
  -2   8  -8 13605.4 348.502  68
  -2   8  -8 14318.3 379.636  50
   2   8   9 1465.32 75.4344  54
   2   8   9 1386.23 82.9011  61
   2  -8   9 1320.24 68.5648  28
  -2   8  -9 1296.46 65.1818  68
  -2   8  -9 1261.95 77.7297  50
   2   8  10 3124.30 113.697  54
   2   8  10 3118.16 125.565  61
   2  -8  10 2776.23 103.985  28
  -2   8 -10 2809.57 102.656  68
  -2   8 -10 2644.49 115.349  50
   2   8  11 7709.00 208.295  54
   2   8  11 7558.40 222.122  61
   2  -8  11 7023.45 196.600  28
  -2   8 -11 6637.41 210.442  50
  -2   8 -11 7157.87 197.571  68
  -2   8 -12 39.1460 19.9382  50
  -2   8 -12 61.5245 19.4193  68
  -2   8 -12 55.8297 16.0513  69
   2  -8  12 64.1556 18.7627  28
   2   8  12 50.3505 21.5104  25
   2   8  12 113.817 28.7252  61
   2   8  12 71.0109 21.1359  54
  -2   8 -12 60.2679 23.8340  19
  -2   8 -13 523.503 41.6279  19
   2   8  13 467.386 43.8473  61
   2   8  13 488.192 41.8528  25
   2  -8  13 452.511 33.3536  28
   2   8  13 506.790 39.2049  54
  -2   8 -13 480.188 36.2466  68
  -2   8 -13 451.939 31.7455  69
  -2   8 -14 55.9589 14.8498  69
  -2   8 -14 62.3365 17.4425  68
   2  -8  14 57.2760 15.8160  28
   2   8  14 47.1058 19.0586  25
   2   8  14 54.4501 21.1772  61
   2   8  14 64.3280 17.2501  54
  -2   8 -14 82.5762 22.0505  19
   2   8  15 87.6237 22.0935  61
   2  -8  15 85.4400 15.3316  28
   2   8  15 113.857 21.6205  25
  -2   8 -15 91.8830 21.6066  19
  -2   8 -15 100.514 15.8587  69
  -2   8 -15 83.2139 17.5086  68
  -2   8 -16 4192.32 108.516  69
  -2   8 -16 4380.81 115.624  68
   2   8  16 4351.61 120.302  25
   2   8  16 4281.41 122.048  61
  -2   8 -17 42.6602 13.3063  19
   2   8  17 20.9811 11.7971  61
  -2   8 -17 32.7690 11.7951  68
  -2   8 -17 30.5945 10.1451  69
  -2  -8 -17 26.3511 13.3351  84
  -2   8 -18 436.498 25.3228  19
  -2   8 -18 439.928 24.6570  68
   3   1 -32 5651.62 130.942  37
   3   1 -31 8380.31 193.649  78
   3  -1 -31 8601.76 194.787  37
   3   1 -31 8774.98 196.492  37
   3  -1 -31 8438.58 195.196  71
   3   1 -31 7751.83 190.233  71
   3  -1 -31 8398.92 194.843  56
   3   1 -31 7914.61 188.468  56
   3   1 -30 43.1497 13.1504  41
   3   1 -30 57.8995 14.3369  37
   3  -1 -30 58.4988 14.2984  37
   3  -1 -30 35.1176 14.0462  71
   3   1 -30 55.0207 12.9146  71
   3   1 -30 44.0906 13.5821  78
   3  -1 -30 76.1618 16.4098  87
   3   1 -30 45.7527 12.0853  56
   3  -1 -30 42.4979 13.6644  56
   3   1 -30 31.1384 10.9347  24
   3   1 -29 5625.69 149.390  56
   3  -1 -29 5770.75 163.999  52
   3   1 -29 5622.37 150.891  41
   3  -1 -29 5652.56 166.329   6
   3   1 -29 5690.88 165.348   6
   3   1 -29 5856.06 154.531  37
   3  -1 -29 5926.04 161.638  87
   3  -1 -29 5492.99 156.476  71
   3   1 -29 5904.88 154.951  71
   3  -1 -29 5105.88 150.353  24
   3   1 -29 5585.58 153.802  24
   3   1 -29 5895.75 169.906  74
   3   1 -29 5824.17 152.596  78
   3   1 -28 762.841 54.0087  74
   3   1 -28 726.252 43.5589  37
   3  -1 -28 732.439 48.2007  87
   3   1 -28 807.415 45.4617  71
   3  -1 -28 658.209 43.9936  71
   3   1 -28 694.598 40.4345  56
   3  -1 -28 702.538 48.9920  52
   3   1 -28 750.904 45.4633  24
   3  -1 -28 712.245 45.2322  24
   3   1 -27 3453.15 111.304  56
   3  -1 -27 3580.87 128.350  52
   3  -1 -27 3406.61 121.255  24
   3  -1 -26 162.758 32.4616  52
   3   1 -26 199.451 35.7188   5
   3  -1 -26 190.893 36.1407   5
   3   1 -26 184.344 26.9285  37
   3  -1 -26 185.130 31.3463  87
   3  -1 -26 186.967 30.1298  24
   3   1 -26 191.765 29.7518  24
   3   1 -26 165.305 33.6980  74
   3   1 -26 227.716 33.1240  87
   3   1 -26 164.044 27.5902  71
   3  -1 -25 7200.97 220.161  87
   3   1 -25 7586.76 219.459  87
   3   1 -25 7860.11 237.223   5
   3  -1 -25 7369.67 234.439   5
   3   1 -25 7136.48 209.108  71
   3  -1 -25 6970.70 221.633  52
   3  -1 -25 7196.44 218.678  24
   3   1 -25 7290.98 216.677  24
   3   1 -25 7236.71 233.971  74
   3  -1 -25 6944.79 224.236  74
   3  -1 -25 7305.94 222.535  34
   3   1 -25 7716.79 229.300  34
   3  -1 -24 1151.55 72.7611  87
   3   1 -24 1256.53 73.1361  87
   3   1 -24 1098.73 65.3516  52
   3  -1 -24 1182.11 74.9763  52
   3   1 -24 1266.62 72.7428  24
   3  -1 -24 1162.04 72.2723  24
   3   1 -24 1163.98 67.2343  71
   3  -1 -24 1182.67 75.0255  34
   3  -1 -24 1264.53 78.6554  33
   3  -1 -24 1193.14 81.1233   5
   3   1 -24 1093.39 76.4773   5
   3   1 -24 1211.70 76.7566  34
   3   1 -24 1015.59 76.9615  74
   3  -1 -23 5628.33 206.845  26
   3  -1 -23 5121.55 188.861   2
   3   1 -23 5126.88 186.256   2
   3   1 -23 5107.41 172.191  87
   3   1 -23 5007.47 165.614  52
   3  -1 -23 5186.21 180.029  52
   3   1 -23 4972.25 171.179  24
   3  -1 -23 4788.26 171.623  24
   3  -1 -23 5090.69 194.144  18
   3   1 -23 5061.09 184.187   5
   3  -1 -23 5072.25 184.754   5
   3  -1 -23 5128.62 179.029  34
   3  -1 -23 5258.64 181.890  33
   3   1 -23 5025.74 178.984  34
   3   1 -23 4627.88 160.664  71
   3  -1 -22 72.3696 31.4941  18
   3  -1 -22 120.834 38.1121  26
   3   1 -22 70.5873 29.2153  26
   3  -1 -22 45.0490 28.9085   2
   3   1 -22 28.3265 25.4087   2
   3   1 -22 31.5617 22.5775  87
   3  -1 -22 84.8171 28.7448  33
   3  -1 -22 58.5398 25.7008  34
   3   1 -22 64.7959 29.2246  34
   3   1 -22 61.4424 24.1920  71
   3  -1 -22 43.9234 23.6270  24
   3   1 -22 106.067 27.7082  24
   3   1 -21 20337.0 508.469  26
   3  -1 -21 20668.2 531.698  26
   3   1 -21 19727.1 505.807   2
   3  -1 -21 20058.5 510.960   2
   3   1 -21 19838.0 488.775  87
   3  -1 -21 19047.8 493.739  52
   3   1 -21 19341.8 480.343  52
   3   1 -21 19174.5 488.110  24
   3  -1 -21 19992.6 517.346  18
   3  -1 -21 19845.0 504.651   5
   3   1 -21 20000.1 503.081   5
   3  -1 -21 19514.4 499.262  33
   3  -1 -21 19265.9 496.489  34
   3   1 -21 20002.7 500.140  34
   3   1 -21 20039.0 481.502  67
   3  -1 -20 2518.90 116.360  52
   3   1 -20 2696.91 109.672  52
   3   1 -20 2714.17 115.126  24
   3  -1 -20 2630.59 122.026   5
   3   1 -20 2720.68 121.366   5
   3   1 -20 2555.42 128.048  18
   3  -1 -20 2604.23 128.196  18
   3   1 -20 2547.04 110.525  87
   3   1 -20 2758.14 110.659  67
   3   1 -20 2653.27 120.151  33
   3   1 -20 2700.32 121.173  34
   3  -1 -20 2703.63 120.603  33
   3  -1 -20 2620.38 119.185  34
   3   1 -20 2649.18 124.182   2
   3  -1 -20 2928.56 130.378   2
   3   1 -20 2851.69 127.430  26
   3  -1 -20 2922.44 140.110  26
   3   1 -19 25439.5 607.012  52
   3  -1 -19 24697.9 617.659  52
   3   1 -19 25378.2 615.887  24
   3  -1 -19 26432.4 631.404   5
   3   1 -19 26434.7 628.863   5
   3   1 -19 27201.9 646.691  18
   3  -1 -19 26527.5 644.023  18
   3   1 -19 25498.3 612.953  87
   3   1 -19 26129.6 609.400  67
   3   1 -19 26688.6 629.057  34
   3  -1 -19 25194.9 623.989  33
   3  -1 -19 25241.4 624.968  34
   3   1 -19 27222.0 631.885  33
   3  -1 -19 25661.4 633.551   2
   3   1 -19 26658.4 635.061   2
   3   1 -19 26762.3 636.647  26
   3  -1 -19 27002.5 655.958  26
   3   1 -18 4783.22 156.101  52
   3   1 -18 5320.30 166.818  53
   3   1 -18 4663.19 161.626  24
   3   1 -18 4589.54 158.125  87
   3  -1 -18 5115.37 178.870   2
   3   1 -18 5012.22 175.291   2
   3  -1 -18 4866.54 172.133   5
   3   1 -18 5297.69 173.736   5
   3   1 -18 5082.29 172.534  33
   3   1 -18 4933.09 170.816  34
   3  -1 -18 4751.92 167.846  34
   3  -1 -18 4657.88 167.139  33
   3   1 -18 5166.97 182.805  18
   3  -1 -18 5176.35 182.603  18
   3   1 -18 4871.77 158.241  67
   3  -1 -18 4978.95 187.986  26
   3  -1 -17 17583.0 446.981   2
   3   1 -17 17946.5 445.935   2
   3   1 -17 16698.1 422.285  52
   3   1 -17 18209.7 434.004  53
   3   1 -17 17891.2 453.997  18
   3  -1 -17 18286.3 472.720  15
   3  -1 -17 17396.4 451.450  18
   3  -1 -17 17201.8 440.577   5
   3   1 -17 17482.7 438.954   5
   3   1 -16 8951.61 243.808  52
   3   1 -16 9513.69 253.693  53
   3   1 -16 9014.42 257.961   5
   3  -1 -16 9598.26 262.706   5
   3   1 -16 9355.04 262.663   2
   3  -1 -16 9259.34 263.391   2
   3   1 -15 1778.77 79.1837  53
   3   1 -15 1700.65 73.6763  52
   3   1 -15 1685.87 81.2777   5
   3  -1 -15 1751.36 83.5382   5
   3  -1 -15 1666.81 83.5441   2
   3   1 -15 1720.41 83.6340   2
   3   1 -14 16953.7 398.691  53
   3   1 -14 15743.3 386.914  52
   3   1 -14 16422.8 403.044   5
   3  -1 -14 16621.0 404.785   5
   3   1 -14 16900.3 404.137  51
   3  -1 -14 16873.5 407.892   2
   3   1 -14 16193.1 404.504   2
   3   1 -13 8910.25 230.936  53
   3   1 -13 8421.46 220.476  52
   3   1 -13 8700.31 233.486  51
   3  -1 -13 8636.71 234.112   5
   3   1 -13 8769.75 233.509   5
   3   1 -12 1780.01 70.6819  52
   3   1 -12 2000.81 78.0173  53
   3  -1 -12 2054.15 81.3884   5
   3   1 -12 1951.55 79.5532   5
   3   1 -12 1992.00 79.2918  51
   3   1 -12 1920.56 80.7288   2
   3  -1 -12 1966.27 81.6829   2
   3   1 -11 3156.04 97.8281  52
   3   1 -11 3407.46 106.745  53
   3  -1 -11 3246.16 107.601   5
   3   1 -11 3354.70 108.074   5
   3   1 -11 3149.86 106.104  51
   3  -1 -11 3109.51 107.910   2
   3   1 -11 3189.68 109.598   2
   3  -1 -10 858.964 47.5036   2
   3   1 -10 843.078 46.8113   2
   3   1 -10 800.351 44.2026   5
   3  -1 -10 830.849 45.5118   5
   3   1 -10 778.548 42.8324  53
   3  -1  -9 5267.75 146.025   2
   3   1  -9 5198.58 143.865   2
   3   1  -9 4994.97 140.604  53
   3   1  -8 30221.3 656.934   2
   3  -1  -8 29546.3 656.815   2
   3  -1  -7 42192.6 900.809   2
   3   1  -7 41445.1 900.360   2
   3  -1  -6 106.608 15.4576   2
   3   1  -6 93.5745 15.5494   2
   3  -1  -5 13118.1 302.409   2
   3   1  -5 13581.6 303.250   2
   3  -1  -4 12526.3 285.105   2
   3  -1  -4 12188.6 287.290  44
   3  -1  -3 3919.20 104.720   2
   3   1  -3 4641.31 108.135   2
   3   1  -3 5017.37 112.964   1
   3  -1  -3 3652.11 107.490   1
   3  -1  -3 3933.45 108.629  44
   3  -1  -3 3979.85 100.690  43
   3   1  -2 101815. 2038.02   1
   3  -1  -2 91030.8 2036.24   1
   3   1  -2 101144. 2036.35   2
   3  -1  -2 94524.9 2035.34   2
   3  -1  -2 97856.3 2040.79  44
   3  -1  -2 97638.7 2030.64  43
   3   1  -1 221680. 4721.18   4
   3   1  -1 234749. 4723.17   1
   3  -1  -1 226043. 4718.29  43
   3  -1  -1 226329. 4727.65  44
   3   1   0 356867. 7338.91   4
   3  -1   0 347732. 7338.09  43
   3  -1   0 357334. 7346.82  44
   3   1   1 14118.4 309.082   4
   3   1   1 14241.6 309.649  43
   3  -1   1 13880.1 316.525  44
   3   1   2 34293.5 727.060   4
  -3   1  -2 35480.4 735.338   3
   3   1   2 33553.4 727.491  43
   3   1   3 47116.5 967.094   4
  -3   1  -3 46277.2 978.122   3
   3   1   3 44430.8 967.436  43
  -3   1  -4 89.4020 15.4404   3
   3   1   4 117.661 11.2743  43
   3   1   4 107.061 10.5756   4
  -3   1  -5 338.655 26.1798   3
   3   1   5 358.719 18.3276   4
  -3   1  -6 3554.84 108.914   3
   3   1   6 3676.67 93.9025  43
   3   1   6 3629.40 91.5014   4
  -3   1  -7 46336.6 1025.18   3
   3   1   7 47749.3 1001.95  43
  -3   1  -8 27014.0 621.412   3
   3   1   8 27942.7 596.545  43
  -3   1  -9 1365.52 63.1126  50
   3   1   9 1384.30 60.6652  10
  -3   1  -9 1378.70 66.1241   3
   3   1   9 1375.99 48.6569  43
  -3   1 -10 14567.4 360.071  50
   3   1  10 15505.8 356.515  10
  -3   1 -10 14956.6 367.002   3
  -3  -1 -10 14582.4 331.845  45
   3   1  11 8059.56 217.505  10
  -3   1 -11 8124.53 228.836   3
  -3   1 -11 8316.95 225.190  50
   3   1  12 18972.5 447.316  10
  -3   1 -12 18854.7 456.444  50
   3   1  13 5624.64 166.457  10
  -3   1 -13 5643.38 181.536   2
  -3  -1 -13 5399.34 180.578   2
  -3   1 -13 5308.42 177.738   3
  -3   1 -13 5295.15 173.127  50
   3   1  14 8201.36 227.832  10
  -3   1 -14 7967.50 244.550   2
  -3  -1 -14 7907.09 246.051   2
  -3   1 -14 8299.89 246.191   3
  -3   1 -14 8681.84 243.392  50
  -3   1 -15 9725.69 285.184  12
   3   1  15 10057.9 269.862  10
  -3  -1 -15 9913.98 286.887  12
  -3   1 -15 10471.0 287.082  50
  -3  -1 -15 9818.58 291.777   2
  -3   1 -15 9982.74 291.908   2
  -3  -1 -16 144.882 32.6605  12
  -3   1 -16 161.550 33.2329  12
   3   1  16 196.325 29.6604  10
  -3   1 -16 109.144 31.1870   2
  -3  -1 -16 168.525 36.0088   2
   3   1  17 20320.7 479.365  10
  -3  -1 -17 19460.9 502.896  12
  -3   1 -17 19493.1 502.767  12
  -3  -1 -17 20001.1 512.763   2
  -3   1 -17 19578.0 509.299   2
   3  -1  17 19282.7 473.726  25
   3   1  17 18833.4 484.815  25
   3   1  17 18893.4 485.107  35
   3  -1  17 20245.7 478.882  35
   3  -1  17 19399.6 470.831  80
  -3  -1 -18 96.4542 26.5720  84
  -3   1 -18 106.310 25.4654  22
   3  -1  18 147.448 28.5680  25
  -3  -1 -18 78.8935 24.8644  22
   3   1  18 87.1054 28.6662  25
   3  -1  18 141.008 27.5631  80
  -3   1 -18 161.394 30.9459  74
  -3  -1 -18 114.328 36.1088   2
  -3   1 -18 73.5993 31.2585   2
  -3   1 -18 81.8334 30.9671  12
  -3  -1 -18 131.436 35.8713  12
   3   1  18 76.9033 27.3924  35
   3  -1  18 116.974 27.6278  35
   3  -1  19 37834.8 869.257  80
  -3  -1 -19 37915.9 882.915  84
  -3  -1 -19 37090.9 879.253  22
   3  -1  19 38361.3 872.439  25
   3   1  19 38054.5 886.805  25
  -3   1 -19 38410.7 913.364   2
  -3  -1 -19 36701.5 911.055   2
  -3  -1 -19 38287.5 908.741  12
  -3   1 -19 38183.0 909.745  12
   3  -1  19 39966.2 879.140  35
   3   1  19 37079.1 885.884  35
   3  -1  20 15707.5 420.691  91
   3  -1  20 17623.1 432.038  80
  -3  -1 -20 17117.1 442.400  84
  -3  -1 -20 17074.7 440.844  22
  -3   1 -20 19567.8 453.059  74
   3   1  20 16762.2 444.196  25
   3  -1  20 17310.9 433.597  25
  -3  -1 -20 16322.2 468.704   2
  -3   1 -20 17351.7 472.063   2
  -3   1 -20 17560.1 470.747  12
  -3  -1 -20 17850.2 472.289  12
   3   1  20 16718.2 444.842  35
   3  -1  20 17997.2 439.957  35
   3  -1  21 12869.8 345.498  91
   3  -1  21 13907.8 353.409  80
  -3  -1 -21 13499.2 362.018  84
  -3  -1 -21 13296.2 360.189  22
   3   1  21 12589.3 356.136  80
  -3  -1 -21 13140.0 390.717   2
  -3   1 -21 13612.6 391.862   2
   3   1  21 13221.1 364.877  35
   3  -1  21 14526.0 363.530  35
   3  -1  21 13871.8 354.454  25
   3   1  21 13592.4 367.311  25
   3   1  22 5083.00 181.868  35
   3   1  22 4956.86 178.435  25
   3  -1  22 5324.82 172.062  25
  -3   1 -22 5179.89 202.935   2
  -3  -1 -22 4872.98 199.641   2
  -3  -1 -22 5113.65 198.469  12
  -3   1 -22 5841.20 207.124  12
   3  -1  22 5050.85 166.398  91
   3   1  22 4851.97 174.204  80
   3  -1  22 5192.95 169.685  80
  -3  -1 -23 8499.24 283.414   5
  -3   1 -23 9235.75 287.908   5
  -3  -1 -23 9457.09 300.638   2
  -3   1 -23 9458.02 299.003   2
   3  -1  23 9122.06 256.826  91
   3   1  23 9315.45 273.776  35
   3   1  23 9079.31 267.791  80
   3  -1  23 9667.56 261.842  80
   3   1  23 9349.27 271.702  25
   3  -1  23 9742.01 262.136  25
   3  -1  24 6013.29 179.617  25
   3   1  24 5666.89 187.174  25
  -3  -1 -24 5207.21 199.829   5
  -3   1 -24 5786.98 204.319   5
   3  -1  24 5569.94 176.096  91
   3   1  24 5621.89 185.446  80
   3  -1  24 6039.35 180.752  80
   3   1  24 5935.31 192.214  35
   3  -1  25 5070.44 155.400  25
   3   1  25 4991.85 164.479  25
  -3   1 -25 4724.33 178.411   5
  -3  -1 -25 4795.03 180.743   5
   3   1  25 5267.41 170.541  35
   3  -1  25 4802.01 154.182  91
   3   1  25 4710.07 161.335  80
  -3   1 -26 1731.35 93.4371   5
  -3  -1 -26 1679.22 94.2299   5
   3   1  27 7594.99 206.568  25
   3  -1  27 7860.36 203.897  91
   3   1  27 7237.54 204.695  91
  -3   1 -27 7182.82 189.797  37
   3   1  27 7767.79 209.684  80
  -3   1 -27 7702.82 227.054   5
  -3  -1 -27 7580.58 227.977   5
   3   1  28 131.989 20.6125  25
   3   1  28 131.476 22.0556  91
   3  -1  28 155.929 21.7909  91
  -3  -1 -28 113.472 27.7035   5
  -3   1 -28 93.1223 25.7293   5
   3   1  28 163.111 23.4399  80
  -3  -1 -28 138.426 25.7000  52
  -3   1 -28 118.179 16.0874  37
   3   1  29 9953.97 244.819  25
  -3   1 -29 10097.3 237.342  37
   3   1  29 10989.1 255.464  91
   3  -1  29 11305.2 252.129  91
  -3   1 -30 443.221 22.7806  78
   3   1  30 456.439 27.4398  91
  -3  -1 -30 388.332 21.6163  37
   3  -1  31 4914.41 117.909  31
  -3   1 -31 4850.77 118.102  41
   3   3 -30 1011.90 36.1538  78
   3   3 -30 992.560 35.7981  41
   3  -3 -30 864.368 36.0276  71
   3  -3 -30 888.944 33.5815  56
   3   3 -30 1010.72 35.9647  58
   3   3 -30 941.166 35.4574  37
   3   3 -29 5520.98 145.263  24
   3   3 -29 6005.13 148.447  41
   3   3 -29 6172.49 148.900  37
   3   3 -29 6075.97 148.939  78
   3  -3 -29 5278.24 149.709  87
   3   3 -29 6124.57 148.635  58
   3  -3 -28 183.763 25.3763  52
   3   3 -28 208.144 22.6397  41
   3   3 -28 219.062 22.7872  37
   3   3 -28 231.627 21.9790  38
   3   3 -28 154.390 20.5238  78
   3  -3 -28 177.844 23.4724  87
   3   3 -28 211.251 22.2685  73
   3   3 -28 233.451 23.2110  58
   3   3 -28 177.390 21.7960  24
   3  -3 -27 9328.87 246.641  52
   3   3 -27 9433.82 231.520  41
   3   3 -27 9858.45 232.437  37
   3   3 -27 9752.68 230.324  38
   3   3 -27 9784.06 254.307  74
   3   3 -27 9265.94 230.146  78
   3   3 -27 9402.94 231.283  58
   3   3 -27 8972.99 217.618  56
   3   3 -27 9526.08 232.730  73
   3  -3 -27 8400.78 239.558  87
   3   3 -27 9257.85 235.122  24
   3   3 -26 149.476 19.6442  56
   3  -3 -26 147.185 28.7043  52
   3   3 -26 139.534 23.3882  41
   3  -3 -26 128.424 24.2242   6
   3   3 -26 201.606 24.1947  38
   3   3 -26 160.877 23.1956  37
  -3   3  26 165.745 25.8838  35
   3   3 -26 107.131 23.1593  67
   3   3 -26 151.264 24.0424  73
   3   3 -26 143.061 22.5677  71
   3  -3 -26 103.935 22.5415  24
   3   3 -26 152.562 25.1142  24
   3   3 -26 160.647 22.8581  78
   3   3 -26 106.421 27.4815  74
   3   3 -25 2102.60 81.7771  37
   3   3 -25 1784.16 85.9730  67
   3   3 -25 1882.77 95.9030  74
   3   3 -25 1924.09 79.4160  78
   3   3 -25 1919.96 72.6816  56
   3  -3 -25 1959.16 93.1492  52
   3  -3 -25 1975.66 92.6812  11
   3   3 -25 1966.97 80.3677  41
   3  -3 -24 149.243 31.0304  52
   3   3 -24 149.040 27.1219  41
  -3   3  24 173.454 34.7398  82
   3  -3 -24 154.943 31.4635  11
   3   3 -24 178.738 26.7118  71
   3   3 -24 162.301 30.5970  67
   3   3 -24 131.128 26.8328  24
  -3   3  24 84.1676 25.3799  35
   3   3 -24 184.953 27.2436  37
   3   3 -24 159.001 26.2508  78
   3   3 -24 161.484 35.0121  74
   3   3 -23 1225.33 59.3965  56
   3  -3 -23 1272.57 78.9477  52
   3   3 -23 1198.44 71.6231  24
   3   3 -23 1279.44 66.1803  41
   3   3 -23 1229.76 81.0349  74
   3   3 -23 1196.78 64.6345  78
   3   3 -23 1292.70 66.3057  37
  -3   3  23 1046.16 73.6450  35
   3  -3 -23 1163.43 77.3337  11
   3   3 -23 1354.21 77.1740  67
   3   3 -23 1269.80 67.1957  71
  -3   3  23 1245.21 84.1771  82
   3   3 -22 1538.13 86.0913  67
   3   3 -22 1617.69 77.9413  71
   3   3 -22 1617.83 70.9133  56
   3  -3 -22 1559.43 89.7707  52
   3   3 -22 1593.31 83.8727  24
   3  -3 -22 1630.90 87.4544   5
   3   3 -22 1645.57 77.0661  37
   3  -3 -22 1448.84 86.3138  33
   3  -3 -22 1503.82 90.6055  11
  -3   3  22 1413.35 93.3089  82
   3   3 -22 1525.94 74.4687  78
   3   3 -22 1695.53 97.0037  74
   3  -3 -21 2297.64 110.450   2
   3   3 -21 2268.41 108.173   2
   3   3 -21 2599.05 101.597  37
   3  -3 -21 2471.76 116.602  52
   3   3 -21 2588.50 118.738  53
   3   3 -21 2532.05 93.9148  56
   3   3 -21 2591.48 111.473  24
   3   3 -21 2298.05 108.018   5
   3  -3 -21 2440.15 111.705   5
   3   3 -21 2541.75 114.378  67
   3   3 -21 2698.19 104.405  71
   3  -3 -21 2390.38 115.369  33
   3   3 -21 2498.26 122.578  74
   3   3 -21 2631.95 101.547  78
  -3   3  21 2477.82 127.084  82
   3  -3 -20 3225.24 150.604  26
  -3   3  20 2885.93 133.425  25
   3  -3 -20 2899.50 126.287   2
   3   3 -20 3048.09 126.666   2
   3   3 -20 3221.33 115.881  37
   3   3 -20 3126.17 108.226  56
   3   3 -20 3137.05 125.051  24
   3   3 -20 3166.98 117.394  71
   3   3 -20 3231.86 131.038  67
  -3   3  20 3063.42 144.298  82
   3  -3 -20 2790.27 133.302  18
   3   3 -20 3150.15 139.352  74
   3   3 -19 29672.5 706.774  67
   3   3 -19 30556.3 688.832  71
   3  -3 -19 30689.4 708.091   2
   3   3 -19 29037.4 700.693   2
   3   3 -19 31052.8 685.211  37
   3  -3 -19 32564.9 746.909  26
  -3   3  19 28482.4 719.711  25
   3   3 -19 30147.8 675.203  56
   3   3 -19 31443.0 704.934  24
  -3   3  19 29536.7 734.385  82
   3  -3 -19 28358.2 710.229  34
   3  -3 -19 30292.7 704.782   5
   3   3 -19 29467.4 699.774   5
   3   3 -19 29313.0 720.458  74
   3  -3 -19 28890.7 722.005  18
   3   3 -18 2432.58 118.774  74
   3   3 -18 2553.59 113.672  67
   3   3 -18 2758.79 105.344  71
  -3   3  18 2618.07 131.261  82
   3   3 -18 2578.61 100.278  37
   3  -3 -18 2760.29 132.539  26
  -3   3  18 2498.37 122.303  25
   3  -3 -18 2527.69 122.784  18
   3  -3 -18 2716.18 118.748  52
   3   3 -18 2498.88 94.3097  56
   3   3 -18 2487.77 116.352  53
   3   3 -18 2628.45 129.652  51
   3  -3 -18 2896.38 129.151  40
   3  -3 -18 2641.64 114.372   2
   3   3 -18 2435.04 108.669   2
   3   3 -18 2555.60 109.162   5
   3  -3 -18 2751.09 114.025   5
   3   3 -18 2658.05 111.950  24
   3  -3 -17 5908.55 209.138  26
  -3   3  17 5455.08 197.792  25
   3   3 -17 5879.33 170.089  37
   3   3 -17 6043.06 195.977  34
   3   3 -17 5564.69 162.230  56
   3   3 -17 5631.82 191.510  53
   3  -3 -17 5477.83 186.804  52
   3   3 -17 5718.04 205.283  51
   3  -3 -17 5942.16 201.869  40
   3  -3 -17 5653.62 184.284   2
   3   3 -17 5485.61 180.704   2
  -3   3  17 5317.62 204.762  82
   3   3 -17 5974.50 174.836  71
   3   3 -17 5720.06 187.059  67
   3   3 -17 5690.62 180.142   5
   3  -3 -17 5745.64 183.292   5
   3   3 -17 5693.44 181.959  24
   3  -3 -16 9233.03 259.834   2
   3   3 -16 9058.25 256.252   2
  -3   3  16 8627.87 275.304  25
   3  -3 -16 9652.01 286.852  26
   3   3 -16 10057.3 260.524  87
   3   3 -16 8976.74 236.208  56
   3   3 -16 9291.22 269.235  53
   3  -3 -16 8860.63 261.823  52
   3   3 -16 9582.64 285.545  51
   3  -3 -16 9676.49 280.213  40
   3   3 -16 9151.12 254.077   5
   3  -3 -16 9329.29 258.156   5
   3   3 -16 9005.36 251.336  81
  -3   3  16 9176.96 286.474  82
   3   3 -16 8991.83 261.096  67
   3   3 -16 9435.51 248.793  71
   3   3 -16 9518.24 244.857  37
   3   3 -16 9646.15 271.781  34
   3   3 -16 9283.10 257.210  24
   3  -3 -15 4267.65 148.442   2
   3   3 -15 4558.22 148.630   2
   3  -3 -15 4368.52 167.954  26
   3   3 -15 4430.02 132.316  56
   3  -3 -15 4314.27 152.144  52
   3   3 -15 4526.66 159.496  53
   3   3 -15 4600.50 170.947  51
   3  -3 -15 4939.47 171.073  40
   3   3 -15 4386.46 156.713  34
   3   3 -15 4542.55 138.039  37
   3   3 -15 4593.12 146.863   5
   3  -3 -15 4563.32 149.390   5
  -3   3  15 4131.03 168.273  82
   3   3 -15 4469.61 149.702  24
   3   3 -15 4521.13 141.500  71
   3   3 -15 4353.31 152.425  67
   3   3 -15 4529.32 148.507  87
   3   3 -14 270.063 33.1596  50
   3   3 -14 241.461 39.0778  51
   3  -3 -14 225.997 32.3919  52
   3  -3 -14 276.179 31.4471   5
   3   3 -14 366.924 34.8147   5
   3   3 -14 317.321 37.6680  53
   3   3 -14 244.348 33.0655  67
   3  -3 -14 244.584 30.0365   2
   3   3 -14 377.636 35.9263   2
   3  -3 -13 15183.3 363.157   5
   3   3 -13 14721.6 359.018   5
   3  -3 -13 14701.7 363.402   2
   3   3 -13 14712.3 361.509   2
   3   3 -13 15394.7 392.768  51
   3   3 -13 14542.6 367.643  50
   3   3 -13 14714.5 375.107  53
   3  -3 -13 14447.4 368.389  52
   3  -3 -12 11233.2 280.230   5
   3   3 -12 11107.2 277.421   5
   3   3 -12 10976.7 292.963  53
   3  -3 -12 10793.4 286.598  52
   3   3 -12 11621.5 309.447  51
   3   3 -12 10951.2 286.326  50
   3   3 -11 42207.7 947.367  50
   3  -3 -11 44294.0 941.541   5
   3   3 -11 44564.7 939.176   5
   3   3 -11 43365.6 957.188  53
   3  -3 -11 41631.4 948.126  52
   3  -3 -11 42470.5 940.364   2
   3   3 -11 43292.5 939.318   2
   3  -3 -11 42171.9 946.988  44
   3   3 -10 7440.83 204.070  50
   3   3 -10 7439.31 216.111  48
   3   3 -10 7761.61 196.258   5
   3  -3 -10 7867.39 198.757   5
   3   3 -10 7356.68 209.936  53
   3  -3 -10 7524.61 204.945  52
   3  -3 -10 7722.08 199.278   2
   3   3 -10 7593.21 196.059   2
  -3  -3  10 7442.88 198.007  45
   3  -3 -10 7585.73 207.405  44
   3   3  -9 15355.3 388.213  48
   3   3  -9 15785.6 378.719   7
   3  -3  -9 16304.0 367.606   5
   3  -3  -9 15664.8 375.343  52
   3   3  -9 15820.0 383.835  53
   3   3  -9 16105.7 366.197   2
   3  -3  -9 16106.8 367.355   2
  -3  -3   9 15389.7 372.069  45
   3  -3  -9 15892.3 381.456  44
   3   3  -8 108.978 23.1593  48
   3  -3  -8 99.5113 18.4715  52
   3   3  -8 103.397 18.8475   7
   3   3  -8 75.2495 18.8933  53
   3  -3  -8 148.639 18.3349   2
   3   3  -8 69.4104 14.2198   2
   3   3  -8 68.9719 14.2218   3
   3  -3  -8 153.100 23.3635  44
  -3  -3   8 69.9322 16.7245  45
   3   3  -7 684.015 40.0876  54
   3   3  -7 718.881 43.6612  53
   3  -3  -7 741.720 40.3475  52
   3  -3  -7 780.226 37.1143   2
   3   3  -7 705.353 34.6343   2
   3   3  -7 749.614 37.3250   3
   3   3  -7 788.365 49.0856  48
  -3  -3   7 782.176 43.9590  45
   3  -3  -7 738.498 45.5611  44
   3  -3  -6 45772.8 997.604  52
   3   3  -6 46810.3 1007.46  53
   3   3  -6 46668.1 988.515   2
   3  -3  -6 45658.6 988.525   2
   3   3  -6 45888.0 991.839   3
   3   3  -6 47559.3 1014.60  48
   3  -3  -6 47247.4 1013.93  44
  -3  -3   6 46895.8 1008.56  45
   3   3  -5 3365.63 111.005  48
  -3  -3   5 3334.71 108.264  45
   3  -3  -5 3395.98 111.976  44
   3  -3  -5 3330.76 92.4703   2
   3   3  -5 3448.03 92.2897   2
   3   3  -5 3470.55 96.3529   3
   3   3  -5 3513.67 107.243  53
   3  -3  -5 3441.25 111.140  11
   3  -3  -4 1518.80 63.0384  11
   3  -3  -4 1313.98 41.9827  43
  -3  -3   4 1544.47 64.0830  45
   3  -3  -4 1479.52 64.5497  44
   3   3  -4 1498.40 61.3124   4
   3  -3  -3 25447.0 571.944  11
   3   3  -3 26150.0 571.384   4
   3  -3  -3 26205.6 580.420  44
   3  -3  -3 24857.7 547.793  43
  -3  -3   3 26761.7 578.630  45
   3   3  -2 1128.41 50.8671   4
   3  -3  -2 1199.63 41.3774  43
   3  -3  -2 1252.23 58.8114  44
  -3  -3   2 1246.21 57.4829  45
   3   3  -1 3870.11 113.264   4
  -3  -3   1 3921.60 121.460  45
   3  -3  -1 3970.91 122.760  44
   3   3   0 898.531 33.5530   1
   3  -3   0 993.827 35.4523   1
   3   3   0 973.821 44.5193   4
  -3  -3   0 926.512 49.1075  45
   3  -3   0 895.197 49.1031  44
   3   3   1 631.137 26.9658   1
   3   3   1 724.375 37.8727   4
   3  -3   1 684.690 28.3030   1
   3  -3   1 695.188 42.9033  44
   3   3   1 716.092 38.5521  46
  -3  -3  -1 747.182 44.5820  45
  -3   3  -2 30316.3 659.293   4
  -3   3  -2 30371.9 679.304  54
   3   3   2 31741.8 675.703   4
   3   3   2 31594.2 679.652  46
   3  -3   2 30817.5 687.758  44
  -3  -3  -2 31001.2 688.314  45
  -3   3  -3 2643.42 86.1895  54
   3   3   3 2448.15 79.2529   4
  -3   3  -3 2182.24 64.6917   4
  -3  -3  -3 2394.64 87.5949  45
   3   3   3 2463.17 83.1570  46
   3  -3   3 2289.89 85.8851  44
   3   3   4 2583.36 88.5032  46
  -3   3  -4 2674.65 94.7699   7
  -3   3  -4 2390.82 86.8301  54
  -3  -3  -4 2520.68 91.3234  45
   3  -3   4 2461.81 89.6333  44
   3   3   4 2494.02 82.3722   4
  -3  -3  -5 801.467 47.7282  45
   3  -3   5 965.854 50.1141  44
  -3   3  -5 789.393 49.3920   7
   3   3   5 759.315 40.4984   4
   3   3   5 838.386 46.2306  46
   3  -3   5 808.075 46.6481  47
  -3  -3  -6 6636.07 181.567  45
   3  -3   6 6280.61 177.771  44
  -3   3  -6 6441.64 186.076   7
   3   3   6 6728.36 171.256   4
   3  -3   6 6035.46 176.434  47
  -3   3  -6 6132.50 188.236   3
  -3  -3  -7 54894.8 1182.99  45
   3  -3   7 54140.1 1178.22  44
   3  -3   7 51364.9 1177.08  47
  -3   3  -7 53783.2 1178.80  51
   3   3   7 57918.8 1187.40  46
   3   3   7 56438.0 1169.61   4
  -3   3  -7 52970.4 1190.58   7
  -3  -3  -8 887.795 49.3881  45
   3  -3   8 827.555 46.1657  44
  -3   3  -8 746.452 52.2523   7
   3  -3   8 758.334 46.6341  47
  -3   3  -8 799.252 49.9012  51
   3   3   8 896.878 51.7523  46
  -3   3  -8 779.997 46.4012   2
  -3  -3  -8 707.819 45.7971   2
   3  -3   9 2614.05 93.0232  44
  -3  -3  -9 2862.98 99.2712  45
  -3   3  -9 2608.51 97.9457   2
  -3  -3  -9 2621.34 100.436   2
  -3   3  -9 2735.06 111.847   3
  -3   3  -9 2721.15 109.800   7
   3  -3   9 2489.31 95.2637  47
   3   3   9 2962.91 104.800  46
  -3  -3 -10 9409.84 240.750  45
  -3  -3 -10 8682.05 246.058   2
  -3   3 -10 9123.87 245.940   2
  -3   3 -10 8803.80 261.240   3
   3   3  10 9147.88 231.732   4
  -3   3 -10 8655.67 255.998   7
  -3  -3 -10 9010.91 241.741  12
  -3   3 -11 6739.99 217.362   3
   3   3  11 7372.09 203.252  46
  -3   3 -11 7032.84 217.421  50
   3   3  11 6923.60 184.550   4
  -3   3 -11 6640.60 196.243  12
  -3  -3 -11 6350.21 193.708  12
  -3  -3 -12 3349.73 129.747   2
  -3   3 -12 3307.24 125.923   2
  -3   3 -12 3446.55 142.582   3
   3   3  12 3863.55 130.703  46
  -3   3 -12 3590.38 141.591  50
   3   3  12 3508.17 113.051   4
  -3  -3 -12 3397.29 125.271  12
  -3   3 -12 3316.46 124.560  12
  -3  -3 -13 29824.4 716.439   2
  -3   3 -13 29364.1 710.921   2
  -3   3 -13 30809.4 739.983   3
  -3  -3 -13 30889.8 710.717  12
  -3   3 -13 29750.6 708.621  12
  -3   3 -13 30130.0 731.700  50
   3   3  13 31065.9 688.911   4
   3   3  14 1008.97 65.6701  46
  -3   3 -14 855.429 70.6883  50
   3   3  14 936.473 70.0221  25
  -3  -3 -14 826.913 62.0658   2
  -3   3 -14 877.492 62.7715   2
  -3   3 -14 922.343 72.9897   3
  -3  -3 -14 908.406 62.6257  12
  -3   3 -14 840.787 61.4464  12
   3   3  14 995.747 71.5833  82
   3   3  14 990.734 53.3152   4
   3   3  15 13987.8 338.017   4
  -3  -3 -15 13111.9 365.700   2
  -3   3 -15 13072.3 360.853   2
  -3   3 -15 13348.2 385.497   3
   3  -3  15 13714.1 345.043  25
   3   3  15 12886.3 371.713  25
   3  -3  15 13683.8 338.668  91
  -3  -3 -15 13519.1 361.794  12
  -3   3 -15 13554.0 362.044  12
   3   3  15 14342.0 382.065  82
  -3   3 -15 13096.6 380.455  50
   3   3  15 15206.8 367.092  46
   3   3  16 2696.56 100.224   4
  -3  -3 -16 2520.25 121.335   2
  -3   3 -16 2689.65 119.792   2
  -3   3 -16 2881.22 136.938   3
   3   3  16 2590.87 125.084  25
   3  -3  16 2488.69 102.960  25
   3  -3  16 2652.10 101.481  91
  -3   3 -16 2458.54 114.871  12
  -3  -3 -16 2607.45 117.509  12
  -3   3 -16 2526.93 105.669  83
   3   3  16 2753.25 130.097  82
   3   3  16 2917.39 116.892  46
  -3   3 -16 2650.59 130.787  50
  -3   3 -17 2997.33 144.418  50
   3   3  17 3490.61 132.601  46
   3   3  17 3287.45 115.139   4
   3   3  17 2933.55 134.965  35
   3   3  17 2978.09 139.913  25
   3  -3  17 3314.05 121.071  25
   3  -3  17 3298.20 118.143  91
  -3   3 -17 3145.85 134.517  12
  -3  -3 -17 3406.52 137.613  12
   3   3  17 3527.05 151.816  82
  -3   3 -17 3144.96 121.741  83
  -3  -3 -17 3089.87 137.942   2
  -3   3 -17 3273.36 138.042   2
  -3   3 -17 2976.14 146.825   3
  -3  -3 -18 9110.84 281.696   2
  -3   3 -18 8960.83 276.629   2
  -3   3 -18 8984.51 300.099   3
   3   3  18 8472.32 277.653  35
   3  -3  18 9740.32 259.379  25
   3   3  18 9010.58 287.145  25
   3  -3  18 9325.43 253.004  91
  -3   3 -18 9522.10 279.963  12
  -3  -3 -18 9480.88 278.874  12
  -3   3 -18 9047.69 295.349  50
   3   3  18 9835.87 268.991  46
   3   3  18 10163.1 300.261  82
  -3  -3 -18 8840.64 279.188  84
   3  -3  19 477.786 42.9237  25
   3   3  19 450.309 54.6041  25
  -3   3 -19 409.305 49.7012   2
  -3  -3 -19 431.562 52.7174   2
  -3  -3 -19 418.855 50.8704  84
   3  -3  19 569.753 45.8925  91
   3   3  19 471.754 53.6803  35
   3   3  20 318.707 46.3260  35
   3   3  20 397.321 52.4245  25
   3  -3  20 364.093 37.1861  25
  -3  -3 -20 304.153 43.4340   2
  -3   3 -20 285.283 40.0570   2
  -3  -3 -20 280.412 43.9345  84
   3  -3  20 328.179 37.6548  91
  -3   3 -20 217.002 38.6362   5
  -3  -3 -20 203.148 37.6004   5
  -3  -3 -21 13134.9 364.371   5
  -3   3 -21 12753.7 358.476   5
   3   3  21 13506.4 377.379  35
   3   3  21 13690.2 379.146  25
  -3   3 -21 13824.4 371.395  53
  -3  -3 -21 13541.6 373.457  84
  -3  -3 -21 13185.7 372.686   2
   3  -3  21 14541.0 347.423  91
  -3   3 -22 119.373 30.5629  53
   3   3  22 141.390 33.2899  35
  -3  -3 -22 155.247 31.7917   5
  -3   3 -22 131.624 29.9278   5
  -3  -3 -22 78.9378 27.3793  22
   3   3  22 176.917 37.9192  25
   3  -3  22 160.677 26.3644  91
  -3  -3 -22 178.854 34.3731  84
  -3   3 -23 991.273 65.6591   5
  -3  -3 -23 1100.82 70.0816   5
   3   3  23 1090.71 75.3771  25
  -3   3 -23 1080.99 70.4704  53
   3   3  23 1283.08 80.1479  35
  -3  -3 -23 1059.94 70.9402  22
   3   3  24 7075.99 220.075  80
   3   3  24 7485.81 227.596  25
  -3  -3 -24 7379.26 218.815   5
  -3   3 -24 7133.91 216.200  53
   3   3  24 7447.16 227.161  35
   3   3  25 3427.11 128.313  25
  -3  -3 -25 3197.41 118.873   5
  -3   3 -25 3073.45 115.650  53
  -3   3 -25 3339.40 101.346  78
  -3  -3 -26 2609.33 98.6470   5
   3   3  26 2919.83 110.509  35
   3   3  26 2734.89 106.759  25
   3   3  26 2772.33 106.229  80
  -3   3 -26 2926.24 87.2481  78
  -3   3 -27 1974.77 66.2821  41
   3   3  27 2007.24 82.2019  35
   3  -3  27 2000.29 70.0223  31
  -3  -3 -27 1981.01 82.3933  52
   3   3  27 1939.04 79.1492  25
   3   3  27 2028.12 80.6992  80
  -3   3 -27 1924.40 62.4924  78
   3   3  28 102.624 17.6472  25
   3   3  28 139.526 20.8948  35
  -3   3 -28 126.143 14.4679  41
   3   3  28 115.790 19.1762  80
  -3   3 -28 101.239 11.2178  78
   3   3  28 130.246 18.3420  91
   3  -3  28 129.367 15.7955  31
   3   3  29 1463.94 51.4070  80
  -3   3 -29 1220.20 38.7996  41
   3   3  29 1412.48 49.5150  91
  -3   3 -29 1344.86 41.0469  58
   3   3  29 1167.96 43.7034  25
   3  -3  29 1484.52 44.2423  31
   3   5 -27 7343.79 153.845  38
   3   5 -27 7387.88 155.865  73
   3   5 -27 6608.99 150.834  41
   3   5 -27 6475.56 155.720  62
   3   5 -27 6658.40 149.598  58
   3   5 -27 6778.62 154.208  92
   3   5 -26 28.7328 12.3809  41
  -3   5  26 27.2438 13.8361  35
   3   5 -26 39.2634 13.3548  38
   3   5 -26 40.9320 12.7340  58
   3   5 -26 35.3181 12.0424  78
   3   5 -26 32.2928 13.4551  92
   3   5 -26 58.2410 15.7890  73
   3   5 -25 9917.01 224.339  73
   3   5 -25 9941.76 218.281  58
   3   5 -25 9285.41 222.820  24
   3   5 -25 9353.64 217.707  41
  -3   5  25 7985.77 228.415  35
   3   5 -25 10265.8 222.463  38
   3   5 -25 9532.55 224.585  92
   3   5 -25 9501.22 218.256  78
   3   5 -24 287.348 26.3905  58
   3   5 -24 318.632 30.1415  24
   3   5 -24 279.309 26.6388  41
  -3   5  24 289.118 34.7037  35
   3   5 -24 277.800 27.5574  38
   3   5 -24 296.923 27.0289  78
  -3   5  24 218.791 28.4617  25
   3  -5 -24 330.321 35.1692  11
  -3   5  24 263.863 37.2378  82
   3   5 -24 270.345 28.4586  73
   3   5 -24 265.309 31.1404  67
   3   5 -23 5151.51 154.970  69
   3   5 -23 5490.34 154.291  73
   3   5 -23 5135.84 162.339  67
   3  -5 -23 5382.68 169.438  11
   3   5 -23 5296.86 147.327  58
   3  -5 -23 5184.47 154.871  52
   3   5 -23 5261.35 147.995  41
  -3   5  23 4261.71 163.025  35
   3   5 -23 5656.90 152.229  38
   3   5 -23 5300.92 148.278  78
   3   5 -23 5185.14 154.783  24
  -3   5  23 4644.46 162.518  25
  -3   5  23 5169.33 177.302  82
   3   5 -22 360.942 39.9926  67
   3   5 -22 406.674 38.5901  69
   3   5 -22 386.858 33.3127  58
   3  -5 -22 399.084 43.4876  11
   3  -5 -22 417.372 38.0296  52
  -3   5  22 284.500 41.7358  25
   3   5 -21 9427.09 255.944  24
   3  -5 -21 9443.17 255.317  52
   3   5 -21 9362.44 245.402  41
   3   5 -21 9039.72 243.655  37
   3   5 -21 9776.34 249.934  38
   3   5 -21 9574.51 246.149  78
   3  -5 -21 9585.88 275.771  11
  -3   5  21 8994.63 284.862  82
   3   5 -21 9324.79 258.811  69
   3   5 -21 9424.16 251.380  73
   3   5 -20 876.230 60.8325  69
   3   5 -20 871.065 64.1509  67
   3   5 -20 939.316 62.0218  68
   3   5 -20 974.369 59.9580  73
   3  -5 -20 992.975 71.7708  11
   3   5 -20 854.227 52.2885  58
   3  -5 -20 853.910 57.0657  52
   3   5 -20 976.447 55.6061  41
   3   5 -20 907.925 54.5733  37
   3   5 -20 924.479 57.0814  38
   3   5 -20 980.335 66.8549  74
   3   5 -20 899.146 54.2435  78
  -3   5  20 670.574 65.0877  25
  -3   5  20 901.650 76.0886  82
   3   5 -20 960.384 61.7967  24
   3   5 -19 7297.14 227.911  53
   3  -5 -19 6981.74 208.412  52
   3   5 -19 7302.97 200.691  58
   3   5 -19 6972.84 210.505  24
   3   5 -19 6794.68 198.930  41
   3   5 -19 6745.63 198.783  37
   3   5 -19 7449.77 205.530  38
   3   5 -19 7209.00 221.790  74
   3   5 -19 7088.04 200.706  78
  -3   5  19 6278.26 233.803  25
   3  -5 -19 7234.84 231.564  11
  -3   5  19 6462.47 239.488  82
   3   5 -19 7118.87 220.608  67
   3   5 -19 7208.16 206.714  73
   3   5 -19 7201.51 215.379  68
   3   5 -18 3415.19 124.491  73
   3   5 -18 3173.52 132.511  67
   3  -5 -18 3304.05 142.902  11
   3  -5 -18 3387.68 126.803  52
   3   5 -18 3451.45 119.281  58
   3   5 -18 3409.28 139.986  53
   3   5 -18 3180.49 151.447  51
   3   5 -18 3488.61 120.775  41
   3   5 -18 3227.49 118.326  37
   3   5 -18 3449.41 122.600  38
   3   5 -18 3545.68 137.951  74
   3   5 -18 3410.44 120.290  78
  -3   5  18 3294.97 155.137  25
  -3   5  18 3323.98 156.317  82
   3   5 -18 3114.59 125.826  24
   3   5 -17 6376.18 205.642  67
   3   5 -17 6138.05 189.502  73
   3  -5 -17 6310.03 216.396  11
   3   5 -17 6593.07 212.131  53
   3   5 -17 6287.33 183.831  58
   3  -5 -17 6262.39 193.137  52
   3   5 -17 5706.51 221.438  51
   3   5 -17 6408.88 186.375  41
   3   5 -17 6441.37 189.799  38
   3   5 -17 6188.58 184.931  37
   3   5 -17 6400.78 186.740  78
   3   5 -17 6270.13 203.961  74
  -3   5  17 5700.01 223.209  25
  -3   5  17 6046.29 230.035  82
   3   5 -17 6159.60 195.902  24
   3   5 -16 7327.02 225.562  67
   3   5 -16 7093.17 208.693  73
   3  -5 -16 7071.82 234.058  11
   3   5 -16 6912.68 245.972  51
   3   5 -16 7186.02 204.652  41
   3   5 -16 7103.08 205.192  37
   3   5 -16 7322.37 208.534  38
   3   5 -16 7089.38 204.534  78
   3   5 -16 7049.70 221.986  74
   3   5 -16 7253.31 217.041  24
  -3   5  16 6642.35 247.443  25
  -3   5  16 6893.73 251.411  82
   3   5 -16 7036.45 227.401  53
   3   5 -16 7237.04 203.286  58
   3   5 -15 15364.2 371.456  58
   3   5 -15 15459.0 373.692  41
   3   5 -15 14998.6 373.463  37
   3   5 -15 15495.4 377.119  38
   3   5 -15 15249.2 373.763  78
   3   5 -15 14370.7 389.764  74
   3   5 -15 15157.7 386.563  24
  -3   5  15 14423.4 426.259  25
   3   5 -15 14870.5 377.047  73
   3   5 -15 14945.5 393.902  67
  -3   5  15 14594.6 428.580  82
   3   5 -14 26.4932 19.5942  58
  -3   5  14 3.87106 29.8306  25
   3   5 -14 31.8286 22.4589  24
   3   5 -14 20.0496 19.3904  41
   3   5 -14 36.6964 22.5050  38
   3   5 -14 37.2987 21.9563  37
   3   5 -14 34.8812 20.7426  74
   3   5 -14 16.5408 20.6211  78
  -3   5  14 30.7924 28.9465  82
   3   5 -14 47.9945 24.3683  73
   3   5 -14 33.0454 24.9269  67
  -3   5  13 5101.05 200.866  25
   3   5 -13 4810.65 166.842  74
   3   5 -13 5074.92 156.750  78
   3   5 -13 4708.98 188.964  51
   3   5 -13 5227.06 157.044  41
   3   5 -13 5066.53 157.104  37
  -3   5  13 4351.22 177.471  39
   3   5 -13 5095.88 159.136  38
   3   5 -13 4929.04 158.779  73
  -3   5  13 4965.34 185.353  66
   3   5 -13 4932.51 170.369  67
   3   5 -13 5106.23 154.405  58
   3   5 -13 4909.89 173.907  53
   3  -5 -13 5125.33 183.103  11
   3   5 -13 5094.85 166.889  24
  -3   5  12 4963.85 195.820  25
   3   5 -12 4754.64 160.983  74
   3   5 -12 4883.65 151.177  78
   3   5 -12 4946.34 148.416  58
   3   5 -12 4622.83 166.545  53
   3   5 -12 4872.68 186.733  51
   3   5 -12 4838.18 149.759  41
   3  -5 -12 4356.72 166.572  44
   3   5 -12 4888.11 151.564  37
  -3   5  12 4543.36 176.469  39
   3   5 -12 4771.83 151.522  38
   3  -5 -12 4681.05 173.119  11
   3   5 -12 4489.96 150.280  73
   3   5 -12 4703.20 163.268  67
  -3   5  12 4978.16 181.933  66
   3   5 -12 4899.04 160.748  24
  -3   5  11 4737.86 177.945  66
   3   5 -11 4504.95 147.092  73
   3   5 -11 4728.36 160.444  67
   3   5 -11 4915.19 148.443  78
   3  -5 -11 4454.83 167.562  11
  -3   5  11 4825.67 191.181  25
   3   5 -11 4957.61 146.943  58
   3   5 -11 4569.98 162.402  53
   3   5 -11 4814.86 157.936  24
   3  -5 -11 4880.58 182.726  40
   3   5 -11 4727.48 146.573  41
   3  -5 -11 4564.17 169.179  44
   3   5 -11 4539.02 167.624   7
  -3   5  11 4397.65 172.238  39
   3   5 -11 4939.57 150.932  38
   3  -5 -11 4350.10 172.760  28
   3   5 -10 717.437 49.0100  73
   3   5 -10 751.864 54.5713  67
  -3   5  10 831.378 72.3238  25
   3   5 -10 812.947 49.9709  78
   3  -5 -10 719.573 59.2007  11
  -3   5  10 712.617 62.5006  66
   3   5 -10 750.857 47.3320  58
   3   5 -10 787.700 57.5347  53
   3   5 -10 732.412 53.2500  24
   3   5 -10 694.178 46.7663  41
   3  -5 -10 692.314 60.3947  44
   3  -5 -10 685.284 65.2731  40
   3   5 -10 825.562 62.5449   7
  -3   5  10 849.538 66.7741  39
   3   5 -10 754.060 49.4318  38
   3  -5 -10 686.122 61.4294  28
   3  -5  -9 15685.8 405.057  11
  -3   5   9 15745.1 420.861  66
   3  -5  -9 13886.9 406.053  28
   3   5  -9 15675.8 378.834  73
   3   5  -9 15629.3 391.380  67
   3   5  -9 14606.6 403.906  57
   3   5  -9 16103.5 375.748  58
   3   5  -9 15653.8 396.718  53
   3   5  -9 14952.2 409.043  48
   3   5  -9 16110.8 377.984  41
   3  -5  -9 16399.4 420.929  40
   3  -5  -9 15235.2 410.682  44
   3   5  -9 15340.7 405.861   7
   3   5  -9 16620.6 380.822  78
  -3   5   9 15524.7 415.025  39
   3   5  -9 16404.0 382.375  38
   3   5  -9 15994.6 391.407  24
   3  -5  -8 159.975 31.1931  11
  -3   5   8 85.6120 28.1312  66
   3  -5  -8 62.3847 26.6479  28
   3   5  -8 76.8872 21.8053  67
   3   5  -8 53.3678 17.4905  58
   3   5  -8 77.5005 22.8895  53
   3   5  -8 63.6731 25.2928  57
   3   5  -8 163.611 22.9895  41
   3  -5  -8 99.6965 27.7964  44
   3   5  -8 44.8755 22.4450   7
   3   5  -8 65.3200 19.2940  78
   3   5  -8 79.8873 20.1253  38
   3  -5  -8 82.0799 27.3917  40
  -3   5   8 95.6392 30.5163  39
   3   5  -8 69.5049 21.7241  24
   3  -5  -7 13656.7 350.967  11
   3   5  -7 13460.6 324.826  58
   3   5  -7 13005.0 349.057  54
   3   5  -7 13445.4 342.361  53
   3   5  -7 13672.5 359.979  48
   3  -5  -7 13640.2 366.272  44
   3   5  -7 13744.9 356.083   7
   3   5  -7 13452.9 328.545  78
   3  -5  -7 13286.1 358.459  28
  -3   5   7 13268.0 367.717  66
  -3   5   7 13493.5 364.580  39
   3   5  -7 13648.0 331.466  38
  -3   5   7 13184.3 364.032  21
   3   5  -7 13755.7 340.750  24
   3  -5  -6 2155.34 103.968  44
   3   5  -6 2074.55 95.8858   7
   3  -5  -6 2133.73 92.6524  11
   3   5  -6 1945.22 96.2325  48
   3   5  -6 2128.72 87.8359  53
   3   5  -6 1800.96 88.4533  54
   3   5  -6 2134.11 78.2722  58
  -3   5   6 1917.62 101.498  66
   3  -5  -5 1207.69 74.9453  44
   3   5  -5 1176.75 68.7566   7
   3   5  -5 1078.12 64.4402  68
   3  -5  -5 1132.33 63.7047  11
   3   5  -5 1035.67 58.1381  53
   3   5  -5 1045.94 63.3209  54
   3   5  -5 1002.36 66.1865  48
  -3   5   5 1133.87 74.4224  66
   3   5  -4 16634.7 403.755  54
  -3   5   4 16293.1 388.288   4
   3   5  -4 16671.4 411.655  48
   3  -5  -4 16317.5 398.501  11
   3  -5  -4 16227.7 423.260  44
   3   5  -4 15755.4 403.315   4
  -3   5   4 16310.2 423.775  66
   3   5  -3 1309.65 69.6738  48
   3  -5  -3 945.570 67.6960  44
   3  -5  -3 1031.38 58.6398  11
  -3   5   3 1063.27 53.8728   4
  -3   5   3 1180.65 63.8342  54
   3   5  -3 1125.94 62.8408  54
   3   5  -3 972.628 60.4862   4
   3   5  -2 1825.62 86.2341  48
   3  -5  -2 1662.19 91.0421  44
   3  -5  -2 1719.74 76.1139  11
  -3   5   2 1731.73 70.7077   4
   3   5  -2 1684.69 80.6243   4
   3   5  -2 1970.34 83.8056  54
  -3   5   2 1736.72 80.3635  54
   3  -5  -1 380.354 42.9665  44
   3  -5  -1 290.264 29.4656  11
   3   5  -1 258.676 30.8060   9
  -3   5   1 319.018 28.6929   4
  -3   5   1 332.359 36.0791  54
   3   5  -1 342.256 36.7230   4
  -3   5   0 4528.84 150.056  54
   3   5   0 4560.93 148.257   4
   3   5   0 4395.49 142.991   9
   3  -5   0 4526.08 162.750  44
  -3   5  -1 161.615 29.0830  54
   3   5   1 104.118 22.6360   4
   3   5   1 97.2626 22.2823   9
   3  -5   1 128.873 28.9287  44
  -3   5  -2 2303.56 100.670  54
   3   5   2 2433.71 97.0103   4
   3   5   2 2458.96 96.2035   9
   3  -5   2 2503.70 112.427  44
  -3   5  -3 565.310 48.7534  54
   3   5   3 673.747 48.0116   4
   3   5   3 581.569 43.7150   9
   3  -5   3 580.145 52.5633  44
  -3   5  -4 154.821 29.5773  54
   3   5   4 87.2323 22.2603   9
  -3   5  -4 92.6389 27.6802   7
   3  -5   4 82.0030 25.8147  44
   3   5   4 76.9464 22.1401   4
   3  -5   5 5020.20 169.486  47
   3   5   5 5620.90 167.679   4
  -3   5  -5 5380.93 186.927   3
  -3   5  -5 5399.20 186.740   7
   3   5   5 5176.40 163.941   9
   3  -5   5 5165.35 180.613  44
   3  -5   6 3378.59 135.663  44
   3   5   6 3525.68 139.347  89
  -3   5  -6 3517.45 122.588  92
   3  -5   6 3394.80 115.152  31
   3  -5   6 3205.22 125.515  47
   3   5   6 3155.56 130.003  70
   3   5   6 3414.95 123.404   4
  -3   5  -6 3539.94 145.155   3
  -3   5  -6 3611.09 145.448   7
   3   5   6 3427.81 122.472   9
  -3   5  -7 3906.85 160.010   7
   3   5   7 4322.05 141.728   9
   3  -5   7 4076.30 152.447  44
   3   5   7 4145.84 157.884  89
   3  -5   7 4146.18 134.815  90
  -3   5  -7 4041.99 138.753  92
  -3   5  -7 4111.02 149.265  20
   3   5   7 4380.96 143.108   4
  -3   5  -7 3833.74 159.674   3
   3   5   7 3886.12 148.419  70
   3  -5   7 3968.09 130.915  31
   3   5   7 4182.70 152.577  29
   3  -5   8 2369.83 92.3846  31
   3   5   8 2107.88 104.857  29
   3   5   8 2387.88 99.6496   4
  -3   5  -8 2283.44 117.904   3
   3  -5   8 2292.40 107.223  44
  -3   5  -8 2170.58 115.428   7
   3   5   8 2280.89 96.7897   9
   3   5   8 2072.53 103.994  70
   3  -5   8 2434.15 94.3847  90
   3   5   8 2430.54 114.852  89
  -3   5  -8 2382.11 97.7093  92
   3   5   8 2393.70 117.954  25
  -3   5  -8 2394.10 105.137  83
   3   5   9 3405.42 124.969   4
  -3   5  -9 3280.60 149.136   3
  -3   5  -9 3344.77 130.578  83
   3   5   9 3309.59 137.364  82
   3   5   9 3167.01 134.521  29
   3  -5   9 3497.72 118.516  31
  -3   5  -9 3419.50 149.070   7
   3   5   9 3387.41 124.024   9
   3   5   9 2819.21 128.369  70
   3   5   9 3208.57 140.469  89
   3  -5   9 3486.80 120.005  90
  -3   5  -9 3494.74 124.977  92
   3  -5   9 3179.25 123.016  25
   3   5   9 3303.48 144.038  25
   3   5   9 3285.66 137.865  77
   3   5  10 215.909 30.8171   4
  -3   5 -10 154.919 38.9098   3
   3   5  10 160.282 34.5982  77
   3  -5  10 174.179 27.2871  31
  -3   5 -10 159.180 38.7250   7
   3   5  10 206.062 30.8499   9
  -3   5 -10 173.213 30.1106  92
   3   5  10 172.959 36.5177  89
   3  -5  10 199.545 27.6661  90
  -3   5 -10 178.947 33.3119  83
   3   5  10 169.618 35.7514  82
   3   5  10 176.635 39.4020  25
   3  -5  10 187.623 31.5204  25
   3   5  11 12946.8 368.935  25
   3  -5  11 12426.4 330.483  25
   3   5  11 12949.2 358.643  82
  -3   5 -11 12412.3 338.812  83
   3  -5  11 12949.8 323.744  31
  -3  -5 -11 12516.0 344.257  44
   3   5  11 13393.6 335.709   4
  -3   5 -11 11982.6 371.890   3
   3   5  11 12146.1 352.056  77
  -3   5 -11 12894.4 331.523  92
   3  -5  11 13286.4 326.852  90
   3   5  11 12752.3 332.159   9
  -3   5 -11 11793.6 365.210   7
  -3   5 -12 6336.09 191.992  92
   3  -5  12 6654.32 188.582  90
   3   5  12 6135.38 192.118   9
   3   5  12 6558.92 218.924  82
  -3   5 -12 6210.41 199.239  83
   3  -5  12 5936.10 182.012  31
   3   5  12 5889.32 209.885  77
   3   5  12 6314.16 223.983  25
   3  -5  12 5942.18 189.286  25
  -3   5 -12 5873.51 227.223   3
   3   5  12 6354.25 194.414   4
  -3   5 -12 5896.52 224.537  50
   3  -5  13 2765.12 113.008  25
   3   5  13 2957.28 141.854  25
   3   5  13 2632.17 128.262  77
   3  -5  13 2769.73 108.141  31
   3   5  13 3075.53 118.889   4
  -3   5 -13 2642.28 143.060   3
   3  -5  13 3002.61 112.348  90
  -3   5 -13 2934.63 116.186  92
  -3   5 -13 2999.91 122.823  83
   3   5  13 3027.98 137.610  82
   3  -5  14 7797.33 231.516  25
   3   5  14 8290.56 273.106  25
  -3   5 -14 7997.05 240.170  83
   3   5  14 8358.38 265.484  82
   3  -5  14 8541.04 230.112  31
   3   5  14 7538.47 253.643  77
  -3   5 -14 8314.38 235.934  92
   3   5  14 8743.91 240.644   4
  -3   5 -14 7586.98 275.151   3
   3   5  14 8197.57 264.325  61
   3   5  15 96.3264 36.6048  25
  -3   5 -15 68.0680 32.9995  50
   3   5  15 66.7393 24.9530   9
  -3   5 -15 42.3190 29.3590   3
   3   5  15 29.4835 19.8478   4
   3   5  15 89.3784 33.2216  82
   3  -5  15 66.9181 20.9886  31
  -3   5 -15 50.2568 22.6764  92
   3   5  15 49.3555 30.3224  61
  -3   5 -16 2062.07 122.009  50
   3   5  16 2264.26 100.452   9
   3   5  16 2312.62 99.6075   4
  -3   5 -16 1821.51 118.487   3
   3  -5  16 2268.54 93.2181  31
   3   5  16 2118.17 112.569  61
   3   5  16 2226.21 123.139  25
  -3   5 -16 2254.17 98.0193  92
   3   5  16 2304.83 120.616  82
   3   5  17 2086.05 94.8107   9
   3  -5  17 2036.15 87.4748  90
  -3   5 -17 2076.29 92.1512  92
   3  -5  17 1870.25 85.0276  31
   3   5  17 1905.66 103.451  61
   3   5  17 2098.91 115.658  25
  -3   5 -17 1884.09 115.748  50
   3   5  17 2065.84 112.748  82
   3   5  18 6186.65 189.905   9
   3   5  18 5902.30 208.467  35
   3  -5  18 5895.66 178.064  31
   3   5  18 6346.77 217.951  82
   3   5  18 6182.79 220.294  25
  -3   5 -18 5654.75 218.793  50
  -3   5 -18 6004.28 183.281  92
   3  -5  18 6155.68 179.218  90
   3   5  19 3416.25 126.708   9
   3   5  19 3344.00 143.086  35
   3  -5  19 3507.98 119.787  31
  -3   5 -19 3576.04 143.444  53
   3   5  19 3450.13 150.449  25
  -3   5 -19 3277.82 152.577  50
   3  -5  19 3683.62 120.769  90
  -3   5 -19 3532.25 123.313  92
   3   5  20 119.542 30.4250  35
  -3   5 -20 121.534 29.9339  53
   3   5  20 136.963 35.5670  25
  -3  -5 -20 165.850 34.3618  84
   3   5  20 130.036 25.6444   9
   3  -5  20 152.890 24.2180  31
  -3   5 -21 5473.89 180.189  53
  -3  -5 -21 5127.77 181.242  84
   3   5  21 5629.32 165.135   9
   3  -5  21 5469.80 154.451  90
  -3   5 -21 5366.09 157.510  92
  -3  -5 -22 393.486 42.2967  22
   3   5  22 373.025 33.7737   9
   3   5  22 412.071 44.3731  25
   3  -5  22 384.791 31.6866  31
  -3  -5 -22 394.404 36.4354  52
  -3   5 -22 403.033 41.5594  53
  -3   5 -22 364.730 30.2807  38
   3   5  22 304.726 39.1228  35
  -3   5 -22 390.789 31.2091  92
  -3   5 -23 5295.57 142.101  38
   3   5  23 5565.12 167.631  35
   3   5  23 5471.29 170.565  25
   3  -5  23 5377.96 144.506  31
  -3  -5 -23 5067.96 150.219  52
  -3   5 -23 5381.16 164.151  53
  -3   5 -23 5421.59 161.092  67
  -3   5 -24 2730.76 97.4666  67
   3  -5  24 2763.79 84.8478  31
   3   5  24 2669.67 97.5506  80
   3   5  24 2961.40 103.401  35
  -3   5 -24 2772.13 83.9063  38
   3   5  24 2789.95 102.913  25
  -3   5 -25 1751.30 66.7657  67
   3  -5  25 1571.78 53.6673  31
   3   5  25 1756.31 68.8981  35
  -3   5 -25 1720.08 55.1211  38
   3   5  25 1637.60 65.7081  80
   3   5  25 1700.84 69.6596  25
   3   5  26 161.279 17.7764  80
   3   5  26 147.780 18.2516  25
  -3   5 -26 139.746 17.5199  67
  -3   5 -26 134.664 15.3845  73
   3   5  26 166.979 18.5622  35
  -3   5 -26 131.655 11.7891  38
   3   7 -22 29.8697 9.07011  92
   3   7 -22 26.8287 10.1930  69
   3   7 -22 30.1943 9.15555  62
   3   7 -22 23.6106 10.1925  64
  -3   7  22 24.6855 9.02287  25
   3   7 -22 34.5269 9.02354  38
  -3   7  22 25.0788 10.7983  35
   3   7 -21 874.129 38.8931  92
   3   7 -21 908.641 40.6771  68
   3   7 -21 969.062 43.4727  69
  -3   7  21 853.609 44.2010  25
  -3   7  21 944.048 49.0282  82
   3   7 -21 948.907 39.4559  62
  -3   7  21 861.665 45.3161  35
   3   7 -21 964.008 38.7164  38
   3   7 -21 894.119 34.3759  73
   3   7 -20 178.141 20.2157  92
   3   7 -20 128.700 20.4178  68
   3   7 -20 157.405 22.2852  69
   3   7 -20 142.915 17.0411  73
  -3   7  20 190.004 27.7935  82
  -3   7  20 164.692 25.1243  25
   3   7 -20 149.773 18.1582  38
  -3   7  19 570.047 46.0462  82
   3   7 -19 598.190 36.1854  92
   3   7 -19 573.109 39.5538  68
   3   7 -19 610.378 41.1836  69
  -3   7  19 596.421 45.9443  25
   3   7 -19 580.079 32.3484  73
  -3   7  19 461.808 33.7838  61
   3   7 -19 598.848 35.3517  38
  -3   7  18 3219.47 123.714  82
   3  -7 -18 3266.00 112.412  11
   3   7 -18 3266.22 103.009  38
   3   7 -18 3250.37 111.964  68
   3   7 -18 3479.06 114.141  69
   3   7 -18 3245.86 104.390  92
  -3   7  18 3108.24 122.337  25
   3   7 -18 3192.52 97.8348  73
   3   7 -17 5712.12 157.867  73
   3  -7 -17 5911.45 175.733  11
  -3   7  17 6052.54 192.558  82
   3   7 -17 5872.57 163.845  38
   3   7 -17 6194.44 178.588  68
   3   7 -17 5898.63 175.352  69
   3   7 -17 6167.52 168.039  92
  -3   7  17 5732.75 191.424  25
   3   7 -17 6018.79 181.766  23
  -3   7  16 3083.92 131.356  25
   3   7 -16 3048.62 106.768  92
   3   7 -16 3178.03 123.335  23
   3   7 -16 3349.40 130.298  51
  -3   7  16 3110.01 129.828  82
   3   7 -16 3264.05 118.886  68
   3   7 -16 3281.81 117.139  69
   3  -7 -16 3114.62 115.203  11
   3   7 -16 3077.99 100.278  73
   3   7 -16 3115.24 105.117  38
   3   7 -16 3143.49 116.249  19
   3  -7 -15 724.108 53.3851  11
   3   7 -15 699.806 59.8039  51
   3   7 -15 819.336 56.9324  19
   3   7 -15 797.485 44.8722  73
   3   7 -15 788.181 55.9326  68
   3  -7 -14 5954.69 186.553  11
   3   7 -14 6111.71 189.320  69
  -3   7  14 6053.03 211.912  25
  -3   7  14 6288.10 182.715  54
   3   7 -14 6242.05 205.940  51
   3   7 -13 2343.47 115.195  51
   3  -7 -13 2466.72 104.108  11
  -3   7  13 2377.93 120.199  82
   3   7 -13 2583.87 97.0440  38
  -3   7  13 2428.59 122.695  25
   3   7 -13 2468.38 96.6661  92
  -3   7  13 2544.89 101.541  54
   3   7 -13 2559.15 108.992  68
   3   7 -13 2382.00 104.983  69
   3   7 -12 41.0736 22.9868  68
   3   7 -12 40.7083 24.5022  69
  -3   7  12 20.9823 19.0070  54
   3   7 -12 32.9520 24.6810  51
   3   7 -12 124.898 29.9977  19
   3   7 -12 10.5693 15.8227  38
  -3   7  12 44.9870 28.8479  82
   3   7 -12 31.2376 18.4170  92
   3  -7 -12 8.71400 18.6859  11
  -3   7  12 23.6831 29.2883  25
  -3   7  11 4526.41 152.980  54
   3   7 -11 4343.30 169.603  51
   3   7 -11 4480.35 164.211  19
   3   7 -11 4304.07 142.520  38
  -3   7  11 4223.28 172.243  82
  -3   7  11 4337.47 178.006  25
   3   7 -11 4569.50 146.595  92
   3  -7 -11 4549.74 153.246  11
   3   7 -11 4546.73 159.781  68
   3   7 -11 4516.45 155.863  69
  -3   7  10 1583.29 83.0249  54
   3   7 -10 1576.61 94.3270  51
   3   7 -10 1530.26 88.8219  19
  -3   7  10 1569.40 94.9004  39
   3   7 -10 1558.30 75.2344  38
  -3   7  10 1636.29 100.013  82
   3   7 -10 1742.62 79.5053  92
   3  -7 -10 1500.98 79.1073  11
   3   7 -10 1666.59 88.7723  68
   3   7 -10 1593.55 83.6399  69
  -3   7  10 1553.95 101.619  25
   3   7  -9 3503.35 142.936  19
  -3   7   9 3382.86 148.119  39
   3   7  -9 3460.15 123.042  38
   3   7  -9 3550.84 137.830  68
   3   7  -9 3291.60 130.027  69
   3   7  -9 3477.32 123.945  92
   3   7  -9 3348.06 145.353  51
  -3   7   9 3696.49 160.594  25
  -3   7   9 3610.05 134.766  54
  -3   7   8 122.500 28.6357  54
   3   7  -8 121.983 33.9586  51
   3   7  -8 106.369 31.2263  19
   3   7  -8 109.966 24.8043  38
  -3   7   8 94.4116 33.3777  39
   3   7  -8 91.4484 30.2916  68
   3   7  -8 141.002 30.9368  69
   3   7  -8 140.216 25.8906  92
   3  -7  -8 109.693 33.6760  28
  -3   7   8 79.9580 36.9922  25
   3  -7  -7 12.1583 25.8084  28
   3   7  -7 30.1293 16.6065  92
  -3   7   7 12.4762 18.2899  54
  -3   7   7 51.0986 32.1818  25
   3  -7  -7 35.6501 25.4318  44
  -3  -7   7-6.07979 20.1249  44
   3   7  -7 23.2074 25.3454  19
  -3   7   7 35.6295 17.4452   4
   3   7  -7 2.53295 25.1966  68
   3   7  -7 13.7378 21.0876  69
   3   7  -7 7.71875 19.4694  38
  -3   7   7 3.28584 26.2069  39
   3   7  -7 36.6689 22.9921   7
  -3   7   6 4752.40 166.656  54
   3   7  -6 4665.04 170.071   7
   3  -7  -6 4730.63 187.436  44
  -3  -7   6 4424.02 173.061  44
  -3   7   6 4725.90 182.347  39
   3   7  -6 4531.82 149.160  38
  -3   7   6 4474.28 151.298   4
   3   7  -6 4291.93 159.825  68
   3   7  -6 4589.28 157.350  69
   3  -7  -6 4651.43 174.969  28
  -3   7   6 5285.10 196.429  25
   3   7  -6 4856.29 175.364  19
   3   7  -6 4657.96 148.682  92
   3   7  -5 41.5042 18.6132  92
   3   7  -5 79.7272 27.9658  68
   3   7  -5 53.0082 23.0686  69
   3  -7  -5 36.7114 26.9275  44
  -3  -7   5 48.5093 24.9417  44
   3   7  -5 58.5310 30.1518  19
   3  -7  -5 54.1294 29.7180  28
   3   7  -5 53.8463 26.1220  48
  -3   7   5 57.6474 24.7515  54
   3   7  -5 71.4155 29.8216  57
   3   7  -5 73.4335 22.3026  38
  -3   7   5 66.5470 30.6613  39
   3   7  -5 39.4993 23.7444   7
   3   7  -4 1425.69 76.4334  69
   3   7  -4 1561.11 83.2758  68
  -3  -7   4 1409.71 91.3586  44
   3  -7  -4 1475.53 98.1957  44
   3   7  -4 1490.07 89.3759  19
   3  -7  -4 1607.78 92.2534  28
   3   7  -4 1344.02 83.7353  48
   3   7  -4 1559.32 87.7902  54
   3   7  -4 1375.61 85.6442  57
  -3   7   4 1444.15 85.4254  54
  -3   7   4 1465.42 94.0972  39
   3   7  -4 1321.89 70.6554  38
   3   7  -4 1547.59 87.8402   7
   3   7  -3 125.669 28.0085  68
   3   7  -3 138.190 27.1970  69
   3   7  -3 161.401 33.8642  48
   3  -7  -3 121.207 36.9090  44
  -3  -7   3 140.889 33.9648  44
   3   7  -3 154.194 36.2280  19
   3  -7  -3 116.022 35.9545  28
   3   7  -3 133.542 31.2142  54
  -3   7   3 122.956 29.0193  54
   3   7  -3 170.455 36.8905  57
   3   7  -3 180.521 34.8096   7
   3   7  -3 139.133 26.5854  38
  -3   7   3 153.659 38.4083  39
   3   7  -2 2834.33 119.157  68
  -3   7   2 2982.04 125.290  70
   3   7  -2 3296.66 136.193  70
   3  -7  -2 3048.20 132.967  28
  -3   7   2 2916.56 129.048  54
   3   7  -2 3045.59 128.214  54
   3   7  -2 3047.62 135.650  57
   3   7  -2 2882.61 126.435  48
  -3  -7   2 3015.74 140.302  44
   3  -7  -2 3151.95 146.849  44
   3   7  -2 2922.38 131.070  19
   3   7  -2 2979.67 130.242  61
   3   7  -2 3156.41 131.383   7
  -3   7   2 3256.80 143.310  39
   3   7  -1 143.938 32.4018  61
   3  -7  -1 136.315 36.9345  28
  -3   7   1 189.941 42.7577  39
   3   7  -1 134.396 31.1381  54
  -3   7   1 110.384 31.3280  54
   3   7  -1 155.958 38.4584  57
   3   7  -1 93.7297 27.8940  48
  -3  -7   1 147.437 35.8769  44
   3  -7  -1 128.211 34.4031  44
   3   7  -1 120.363 33.1786  29
   3   7  -1 195.407 37.2144  19
  -3   7   1 106.215 28.6962  70
   3   7  -1 155.391 35.3371  70
   3   7  -1 141.018 28.8279  68
  -3   7   0 20981.8 505.481   7
   3   7   0 20097.4 480.088  29
   3   7   0 20854.9 497.284  89
  -3   7   0 17876.0 471.678  70
   3   7   0 20516.5 493.619  70
   3  -7   0 19328.4 485.135  28
   3   7   0 18342.0 478.786   4
   3   7   0 18655.3 491.873  61
  -3   7   0 18619.5 485.092  54
   3   7   0 19555.6 479.850  54
   3   7   0 18264.8 477.326  48
  -3  -7   0 17954.0 498.297  44
   3  -7   0 18650.1 506.622  44
   3   7   0 18200.0 483.138  19
  -3   7   0 19582.9 503.547  39
   3   7   0 18535.2 485.811  23
  -3   7  -1 355.140 50.9927   7
   3   7   1 257.892 44.5453  70
  -3   7  -1 278.827 40.3597  70
   3   7   1 271.643 39.2210   4
  -3   7  -1 269.834 44.3154   3
   3   7   1 273.120 46.1657  89
   3  -7   1 260.083 44.4357  28
  -3   7  -1 353.872 51.8994  39
  -3   7  -1 280.761 42.9685  54
   3   7   1 277.059 40.8224  54
   3   7   1 294.810 41.6656  48
   3  -7   1 342.790 50.7150  44
  -3  -7  -1 305.407 46.8679  44
   3   7   1 232.682 40.2284  29
   3   7   1 306.369 44.2172  19
   3   7   1 267.786 41.1910  23
   3   7   2 13592.2 366.671  70
  -3   7  -2 13014.2 375.160   3
   3   7   2 13070.4 357.695   4
   3   7   2 13859.3 371.096  89
   3  -7   2 14158.6 364.888  28
   3   7   2 12280.3 355.621  19
   3   7   2 13817.1 359.016  54
   3   7   2 13383.1 355.563  48
   3  -7   2 12788.2 379.366  44
  -3  -7  -2 12981.9 377.850  44
   3   7   2 13221.4 353.698  29
  -3   7  -2 14034.5 379.010   7
   3   7   2 12812.7 356.630  23
   3   7   3 175.252 33.0059  54
   3   7   3 157.024 32.4752  48
   3  -7   3 116.873 32.7636  44
  -3  -7  -3 156.560 36.6631  44
  -3   7  -3 142.772 37.9903   7
   3   7   3 215.638 40.5609  89
   3   7   3 122.023 32.9786  29
   3   7   3 132.729 29.7700   4
  -3   7  -3 182.251 38.4032   3
   3  -7   3 119.033 33.5749  28
   3   7   3 193.144 39.4989  70
   3  -7   4 18.4989 24.9439  28
   3   7   4-2.67134 21.3122   4
  -3   7  -4 44.6043 25.4804   3
   3   7   4 15.1666 27.4698  89
   3   7   4 49.3131 24.4979  54
   3   7   4 34.4692 22.4908  48
   3  -7   4 90.0982 29.1366  44
  -3  -7  -4 41.6005 27.6532  44
   3   7   4 7.69144 24.9557  29
  -3   7  -4 41.0439 26.7778  20
   3   7   4 17.4400 23.6976  70
  -3   7  -4 40.5796 27.2728   7
   3   7   5 1926.74 96.9360  29
   3   7   5 1934.96 103.048  70
   3   7   5 2160.04 101.927   4
  -3   7  -5 1980.09 111.946   3
   3   7   5 2005.75 107.446  89
  -3   7  -5 2007.91 103.136  21
   3   7   5 2015.32 95.5498  48
   3  -7   5 1988.63 110.197  44
  -3  -7  -5 1943.01 110.428  44
  -3   7  -5 1962.74 102.516  20
  -3   7  -5 2054.45 114.217   7
   3  -7   5 2198.13 102.830  28
   3  -7   5 1702.47 89.3928  36
   3   7   6 16175.2 429.419  25
   3  -7   6 18224.8 428.109  28
   3   7   6 16660.5 422.857   4
  -3   7  -6 15744.5 444.255   3
   3   7   6 16093.1 433.175  89
  -3   7  -6 16853.7 448.365   7
   3   7   6 17764.5 418.808  48
  -3  -7  -6 17068.5 446.523  44
   3  -7   6 15389.0 434.540  44
   3  -7   6 14814.1 405.944  36
   3   7   6 15636.7 427.637  70
  -3   7  -6 15949.1 425.428  20
  -3   7  -7 615.897 57.4958  20
   3  -7   7 652.382 52.2044  36
  -3   7  -7 637.414 53.2577  92
   3   7   7 732.585 65.8351  89
   3  -7   7 784.052 61.3209  28
   3   7   7 700.728 62.1231  25
   3   7   7 673.848 66.4819  61
   3   7   7 656.964 56.6805   4
  -3   7  -7 618.033 64.0178   7
   3   7   7 728.613 56.0829   9
  -3   7  -8 6538.71 211.469  20
   3  -7   8 6333.23 198.287  36
  -3   7  -8 6393.32 201.080  92
   3   7   8 6479.42 220.996  89
   3  -7   8 7425.07 215.370  28
   3   7   8 6633.70 220.821  25
  -3   7  -8 6798.42 233.365   7
   3   7   8 6433.12 203.207   9
   3   7   8 6774.89 231.795  61
  -3   7  -9 73.1601 31.5660   7
   3   7   9 48.6447 24.3523   9
  -3   7  -9 61.5560 26.2948  92
   3   7   9 57.4435 27.1639  25
  -3   7  -9 66.3617 25.4170  20
   3   7   9 57.0618 26.3019  17
   3   7   9 56.7600 32.9944  61
  -3   7 -10 3039.61 141.535   7
   3   7  10 2944.57 119.782   9
  -3   7 -10 3000.02 117.931  92
  -3   7 -10 2951.61 121.440  20
   3   7  10 3061.72 134.373  25
  -3   7 -10 3199.29 144.570  50
   3   7  10 3168.19 141.723  61
   3   7  11 6222.40 193.543   9
  -3   7 -11 6177.67 190.282  92
  -3   7 -11 6021.34 192.800  20
   3   7  11 6379.86 212.602  25
  -3   7 -11 6695.00 224.628  50
   3   7  11 6334.12 218.156  61
   3   7  12 4470.27 169.669  61
   3   7  12 4414.63 164.552  25
  -3   7 -12 4217.37 144.123  92
  -3   7 -12 4471.27 170.795  50
   3   7  12 4137.52 146.168   9
  -3   7 -12 4067.15 149.171  53
  -3   7 -13 3223.69 117.232  92
   3   7  13 3057.58 117.650   9
  -3   7 -13 3247.84 139.242  50
  -3   7 -13 3183.52 124.090  53
  -3   7 -14 1378.43 74.9855  53
   3   7  14 1373.63 70.6979   9
  -3   7 -14 1279.19 65.6561  67
  -3   7 -14 1589.34 89.1058  50
   3   7  14 1490.65 85.2570  61
   3   7  15 856.165 62.8222  61
   3   7  15 867.111 62.8667  25
  -3   7 -15 853.194 51.3504  67
   3   7  15 885.068 54.7580   9
  -3   7 -15 927.090 53.6363  92
  -3   7 -15 882.502 65.5175  50
  -3   7 -15 847.482 57.2385  53
   3   7  16 8384.88 237.148  61
   3   7  16 8362.95 237.028  25
   3   7  16 8110.98 220.018   9
  -3   7 -16 8176.41 217.034  92
  -3   7 -16 8153.88 227.984  53
  -3   7 -16 8175.00 240.616  50
  -3   7 -16 8018.66 215.849  67
   3   7  17 218.299 31.0972  61
  -3   7 -17 177.096 24.4822  67
  -3   7 -17 201.041 28.3836  53
  -3   7 -17 209.341 25.5900  92
  -3   7 -17 149.168 28.7834  50
   3   7  17 216.921 32.1897  25
  -3   7 -18 9746.24 245.311  67
   3   7  18 10060.0 261.000  25
   3   7  18 9483.39 252.448  61
  -3  -7 -18 9787.20 263.950  84
  -3   7 -18 9635.78 254.203  53
  -3   7 -19 67.7077 15.3440  67
   3  -7  19 98.1133 16.4036  28
   3   7  19 48.8578 19.6869  25
  -3  -7 -19 73.4483 20.2189  84
   3   7  20 5368.29 142.981  25
   3  -7  20 4997.35 128.743  28
  -3   7 -20 4728.84 131.679  67
  -3   7 -20 5256.83 139.893  68
  -3   7 -20 5533.62 138.714  69
   3   7  21 124.782 16.5692  25
  -3   7 -21 90.1957 12.0925  67
  -3   7 -21 102.762 14.9678  68
  -3   7 -21 103.515 14.7547  69
   3   9 -13 14.4068 9.99557  23
  -3   9  13 26.1653 10.0637  25
  -3   9  12 11.5994 11.3776  61
   3   9 -12 18.5300 10.4270  59
   3   9 -12 2.57830 7.89193  70
  -3   9  12 10.6050 11.8575  25
   3   9 -12 11.1101 11.9072  23
  -3   9  11 3366.43 103.559  25
   3   9 -11 3176.79 95.4501  59
  -3   9  11 3565.69 105.073  61
   3   9 -11 3128.22 93.3264  70
   3   9 -11 3706.71 104.372  23
   3   9 -10 834.106 39.4720  70
  -3   9  10 851.360 45.7052  25
   3   9 -10 797.982 38.8572  59
   3   9 -10 847.800 44.6247  23
   3   9  -9 291.454 26.7804  70
  -3   9   9 305.201 30.9014  25
   3   9  -9 297.832 26.1088  59
   3   9  -9 247.639 21.2214  89
   3   9  -9 332.061 31.0665  23
   3   9  -8 5033.60 137.068  70
  -3   9   8 4988.66 145.821  25
   3   9  -8 4589.03 130.674  59
   3   9  -8 4399.73 126.054  89
   3   9  -8 4974.15 141.550  23
   3   9  -7 1208.15 59.2673  23
   3   9  -7 1255.02 57.6714  70
  -3   9   7 1281.85 63.1636  25
   3   9  -7 1182.79 52.1104  59
   3   9  -7 1096.70 50.7937  89
   3   9  -7 1311.87 61.8603  17
   3   9  -6 2707.76 93.0220  70
  -3   9   6 2710.48 99.0797  25
   3   9  -6 2660.47 93.9013  23
   3   9  -6 2488.44 85.2605  89
  -3   9   5 67.5740 22.1378  25
   3   9  -5 83.2011 21.0985  23
   3   9  -5 59.9654 18.6958  89
   3   9  -5 74.8773 20.7372  70
   3   9  -4 48.3315 18.1184  23
  -3   9   4 66.8915 22.6551  25
   3   9  -4 16.1539 15.7890  89
  -3   9   4 54.6490 19.7515   7
   3   9  -4 62.3805 20.1610  70
   3   9  -3 819.895 47.2772  23
   3   9  -3 790.399 47.2039  89
  -3   9   3 826.017 53.3042   7
   3   9  -3 757.235 48.6803  70
   3   9  -2 2798.60 101.424  70
  -3   9   2 2769.55 105.422  39
   3   9  -2 2665.84 92.1369  23
   3   9  -2 2426.82 92.6382  89
  -3   9   2 2858.37 107.097   7
  -3   9   1 1737.22 81.6323   7
  -3   9   1 1671.13 78.4478  39
   3   9  -1 1703.14 75.6647  70
   3   9  -1 1719.09 72.7483  89
   3  -9  -1 1771.39 75.8751  28
   3   9  -1 1656.49 66.1182  23
   3  -9   0 12.9386 17.8327  28
   3   9   0-7.52745 21.5534  89
  -3   9   0 39.9705 20.7189  39
  -3   9   0 1.98173 19.7131   7
   3   9   0 37.0592 21.8771  17
  -3   9  -1 3164.94 119.289   7
  -3   9  -1 3503.18 118.332  39
   3  -9   1 3105.07 110.643  28
   3   9   1 3471.03 121.645  17
  -3   9  -2 1071.18 63.4323   7
   3   9   2 1229.89 65.4028  17
  -3   9  -2 1144.84 60.8848  39
   3  -9   2 1077.22 57.8680  28
  -3   9  -3-3.89606 20.0564   7
   3   9   3 17.6562 20.2426  17
  -3   9  -3 20.8593 17.3791  39
   3  -9   3-8.90295 18.9994  28
  -3   9  -4 10783.1 283.074   7
   3   9   4 11508.1 279.416  17
   3  -9   4 11277.8 271.246  28
  -3   9  -5 3821.87 114.592  19
   3   9   5 4193.43 127.985  17
   3  -9   5 3974.71 122.317  28
   3   9   5 4216.02 130.134  61
   3  -9   6 71.8583 17.9799  28
   3   9   6 71.9658 18.2719  17
  -3   9  -6 68.6831 15.6019  19
   3   9   6 73.2307 21.2417  57
   3   9   6 114.275 22.9847  61
   3  -9   7 61.8769 16.7287  28
   3   9   7 71.9549 15.9114  17
  -3   9  -7 69.3550 15.8665  19
   3   9   7 62.0381 19.7426  57
   3   9   7 83.6365 21.9367  61
   3  -9   8 633.957 35.4716  28
  -3   9  -8 678.519 36.7528  19
   3   9   8 545.590 30.5226  17
   3   9   8 749.856 43.9392  57
   3   9   8 823.177 45.7312  61
   3   9   9 396.813 33.0413  61
  -3   9  -9 401.153 26.9296  19
   3   9   9 414.420 32.4980  57
   3  -9  10 643.374 30.4703  28
  -3   9 -10 906.549 38.7570  19
   3   9  10 1000.73 45.9206  57
   3   9  10 761.834 36.3227  86
   3   9  10 908.789 45.5354  61
  -3   9 -11 110.196 14.8380  19
   3   9  11 140.002 18.6544  61
   3   9  11 146.475 19.0994  57
  -3   9 -12 943.238 38.1057  23
   3   9  12 901.201 38.6285  57
  -3  -9 -12 810.755 36.7913  84
   4   0 -31 16.0691 9.94150  56
   4   0 -31 28.2979 11.4940  71
   4   0 -31 14.4730 10.3462  37
   4   0 -30 2262.88 73.6121  71
   4   0 -30 2090.46 70.8298  24
   4   0 -30 2295.85 71.4406  56
   4   0 -30 2339.56 71.7397  37
   4   0 -29 10.2778 13.5755  24
   4   0 -29 14.1412 13.4396  37
   4   0 -29 6.20551 13.2795  71
   4   0 -29-24.6409 20.9430   6
   4   0 -29 8.73723 13.2413  56
   4   0 -29 14.2047 16.4650  74
   4   0 -29 4.21849 14.9524  87
   4   0 -28 468.747 37.9941  24
   4   0 -28 461.934 41.5600   6
   4   0 -28 438.458 33.4054  37
   4   0 -28 483.350 37.4919  71
   4   0 -28 423.710 32.7418  56
   4   0 -28 407.932 40.5779  74
   4   0 -28 468.772 38.5334  87
   4   0 -27-6.31763 18.7349  34
   4   0 -27-7.14509 14.7128  52
   4   0 -27 2.40000 19.5607  74
   4   0 -26 2760.49 109.346  87
   4   0 -26 2588.43 111.166  34
   4   0 -26 2560.75 100.984  71
   4   0 -26 2594.86 104.641  52
   4   0 -26 2594.60 107.239  24
   4   0 -26 2356.73 112.872  74
   4   0 -25 31.0673 25.7920   5
   4   0 -25-8.08016 19.6592  71
   4   0 -25 16.6174 20.9320  24
   4   0 -25 68.2381 23.2612  52
   4   0 -25 16.1118 21.7208  87
   4   0 -25-5.21323 26.2960  34
   4   0 -24 1696.48 87.7022  52
   4   0 -24 1699.64 89.1703  87
   4   0 -24 1824.14 92.3010  24
   4   0 -24 1863.02 106.905  26
   4   0 -24 1774.61 95.7851  34
   4   0 -24 1699.25 96.7712   5
   4   0 -23-7.41508 23.3230  52
   4   0 -23-2.52640 21.8656  87
   4   0 -23 3.54717 27.3291  18
   4   0 -23 12.5537 25.5788   2
   4   0 -23 11.7259 22.3150  33
   4   0 -23-11.5197 25.6209  34
   4   0 -23 18.3953 22.7440  24
   4   0 -23 11.9933 24.1756   5
   4   0 -23-3.58188 28.2460  26
   4   0 -22 47.2685 22.9160  52
   4   0 -22 2.54806 23.0763  87
   4   0 -22 21.2315 29.4525  18
   4   0 -22 50.8924 27.7929   2
   4   0 -22 14.6595 25.1405  34
   4   0 -22 29.5392 25.0847  33
   4   0 -22 29.1719 28.0997  26
   4   0 -22 36.9596 23.0695  24
   4   0 -22 17.9306 23.5726   5
   4   0 -21-12.4206 23.0534   2
   4   0 -21-2.92907 24.6226  34
   4   0 -21-11.7354 24.1646  33
   4   0 -21 38.2874 32.8437  18
   4   0 -21 29.1388 29.6859  26
   4   0 -21 5.25265 21.1762  24
   4   0 -21 2.50634 20.8573  87
   4   0 -20 20247.3 520.682  18
   4   0 -20 20140.0 509.107   2
   4   0 -20 19923.7 504.625  33
   4   0 -20 19954.4 504.578  34
   4   0 -20 18776.5 490.844  24
   4   0 -20 20420.8 492.340  52
   4   0 -20 19885.7 504.965   5
   4   0 -20 19935.2 525.957  26
   4   0 -19 13.5982 23.0910   5
   4   0 -19 5.81952 22.6851   2
   4   0 -19 11.0170 24.0627  33
   4   0 -19 13.8193 23.0018  34
   4   0 -19 22.7032 24.6902  18
   4   0 -19 13.8784 21.1235  52
   4   0 -19 10.3191 25.8638  26
   4   0 -18 7823.32 237.496   5
   4   0 -18 7816.86 239.908   2
   4   0 -18 7536.84 235.282  34
   4   0 -18 7806.28 236.447  33
   4   0 -18 7538.33 224.536  52
   4   0 -18 7769.59 263.662  15
   4   0 -18 8040.58 250.233  18
   4   0 -18 7299.71 248.202  26
   4   0 -17-2.89349 21.2048  18
   4   0 -17-3.56305 30.5452  15
   4   0 -17 2.56517 19.9972   2
   4   0 -17-2.43895 19.6653   5
   4   0 -17-2.08719 18.4019  52
   4   0 -16 16657.2 410.899  52
   4   0 -16 17087.9 423.277   5
   4   0 -16 16727.7 424.506   2
   4   0 -15 15.2317 14.1465  11
   4   0 -15 8.85378 20.3854   2
   4   0 -15 14.4929 15.0794  52
   4   0 -15 25.3027 19.4196   5
   4   0 -14 1608.32 78.7406   5
   4   0 -14 1649.97 80.2912   2
   4   0 -14 1536.90 67.8932  11
   4   0 -13 23.8383 13.2730  11
   4   0 -13 17.0130 18.2618   2
   4   0 -13 23.3045 15.8941  52
   4   0 -13 14.4310 15.4698   5
   4   0 -12 88853.4 1854.89  52
   4   0 -12 89324.7 1863.88   5
   4   0 -12 84375.7 1845.31  11
   4   0 -11 12.8431 15.3924   2
   4   0 -11 27.8556 14.9655  52
   4   0 -11 16.9121 16.3531   5
   4   0 -10 4309.05 126.664  52
   4   0 -10 4416.17 132.453   5
   4   0 -10 4523.32 135.639   2
   4   0  -9 5.16474 13.1150   5
   4   0  -9-5.58007 11.7175  52
   4   0  -9 2.66051 13.0409   2
   4   0  -8 22371.1 505.302   2
   4   0  -7 13.3420 13.8657   2
   4   0  -6 55249.9 1180.22   2
   4   0  -5 52.5323 14.1583   2
   4   0  -4 45427.9 934.231   2
   4   0  -4 41539.9 936.731   1
   4   0  -3 7.43622 10.9986   1
   4   0  -3 20.9291 12.4734   2
   4   0  -2 38659.2 833.319  43
   4   0  -2 37812.4 838.440   1
  -4   0   2 39193.4 819.340   3
   4   0  -2 40552.2 838.614   2
   4   0  -1 9.59235 9.40663  43
  -4   0   1 11.9982 5.81782   3
   4   0   0 1103.37 39.9619  43
  -4   0   0 1114.79 36.0091   3
   4   0   1 88.8270 12.2911  43
  -4   0  -1 8.93222 7.90809   3
   4   0   2 4415.83 112.044  43
  -4   0  -2 4345.74 112.423   3
   4   0   3 9.03924 9.13123  43
  -4   0  -3 3.18397 9.27266   3
   4   0   4 27650.0 587.662  43
  -4   0  -4 26469.4 592.705   3
   4   0   5 9.47688 8.89951  43
  -4   0  -5 16.0060 11.6588   3
   4   0   6 28963.0 610.745   4
  -4   0  -6 29492.6 644.904   3
  -4   0  -7 40.1975 15.9522   3
   4   0   7 41.4120 5.81966   4
   4   0   8 69043.0 1447.44   4
  -4   0  -8 71760.3 1491.09   3
  -4   0  -9 53.4883 19.1915   3
  -4   0  -9 49.6261 16.7660  50
   4   0   9 48.1910 18.0212  13
  -4   0 -10 130273. 2796.61   3
   4   0  10 131439. 2783.13  13
  -4   0 -10 133721. 2788.18  50
   4   0  11 31.6806 16.6444  13
   4   0  12 110.790 22.5038  10
   4   0  13 13.7847 14.6229  10
  -4   0 -14 17333.4 454.035   2
   4   0  14 17533.7 429.223  10
  -4   0 -15 29.0155 25.1378   2
   4   0  15 21.8761 18.3965  10
  -4   0 -16 26743.2 670.139   2
   4   0  16 27692.3 638.458  10
  -4   0 -16 26369.5 661.468  12
   4   0  16 27677.4 639.539  35
   4   0  16 27166.5 638.825  25
   4   0  16 26581.2 631.427  80
   4   0  17 29.7686 21.8756  25
  -4   0 -17 15.1104 19.4077  22
  -4   0 -17-2.59033 18.7366  84
   4   0  17 38.8328 20.8635  80
   4   0  17 9.67678 18.6436  35
  -4   0 -17 20.2027 28.0238  12
   4   0  17 16.6715 18.7861  10
  -4   0 -18 36262.0 830.193  84
   4   0  18 34648.5 817.256  80
  -4   0 -18 35202.2 860.620   2
  -4   0 -18 35510.7 856.095  12
   4   0  18 36208.1 825.725  35
   4   0  18 35811.7 824.175  25
  -4   0 -18 35896.9 826.617  22
  -4   0 -19 13.7115 21.6263  84
  -4   0 -19 7.96854 26.7952   2
   4   0  19 22.1840 24.6923  80
  -4   0 -19 3.72472 27.6541  12
   4   0  19 10.4061 23.9574  35
   4   0  19-2.63913 21.2805  25
  -4   0 -19 21.1524 22.0043  22
  -4   0 -20 74.5771 27.1278  84
  -4   0 -20 81.5629 36.6401   2
   4   0  20 65.6108 24.6110  80
   4   0  20 82.7732 26.9849  35
   4   0  20 95.0836 28.1326  25
  -4   0 -20 82.0578 27.6625  22
  -4   0 -21 4.18583 33.3816   2
   4   0  21-12.5643 24.6344  80
  -4   0 -21-7.84780 20.6288  22
   4   0  21 2.60433 22.5400  25
   4   0  21 13.2981 21.9059  35
  -4   0 -21-7.76398 29.5506  12
   4   0  22 6804.85 212.073  80
  -4   0 -22 6751.16 242.193  12
   4   0  22 6978.94 218.038  35
  -4   0 -22 6337.77 241.986   2
  -4   0 -22 6759.43 212.090  22
   4   0  22 6810.20 214.089  25
   4   0  23 21.3551 20.5360  80
   4   0  23 5.08476 20.9402  35
  -4   0 -23 22.4477 28.1300  12
   4   0  23-2.42860 20.8198  25
   4   0  23-19.5210 24.0512  91
  -4   0 -24 4470.78 180.633   5
   4   0  24 5058.62 164.439  80
   4   0  24 5232.33 166.608  25
   4   0  24 4646.34 157.368  91
   4   0  25 4.04326 17.3310  80
   4   0  25 2.01789 16.2703  25
   4   0  25-11.3169 20.9149  91
  -4   0 -25 6.15715 23.4348   5
   4   0  26 14857.1 355.434  80
   4   0  26 14371.5 351.628  25
   4   0  27 2.97237 15.3013  91
  -4   0 -27-9.63831 22.1890   5
   4   0  27 13.1400 14.7280  25
   4   0  28 1307.85 57.0584  91
  -4   0 -28 1172.52 45.8273  37
   4   0  28 1227.53 53.3971  25
  -4   0 -28 1214.18 67.9962   5
   4   0  29 13.9253 12.5701  91
   4   0  29 0.74884 9.42159  55
  -4   0 -29 6.14585 7.15273  37
   4   0  29-3.66221 9.45890  25
   4   0  30 463.735 27.3665  16
   4   2 -31 299.478 16.3981  78
   4  -2 -31 335.605 17.7748  56
   4   2 -31 355.444 18.4063  37
   4  -2 -31 326.173 18.7398  71
   4   2 -30 126.346 15.5571  37
   4  -2 -30 104.158 16.6055  87
   4   2 -30 87.1996 13.8033  78
   4  -2 -30 110.133 14.9935  56
   4   2 -30 115.934 13.8893  58
   4   2 -30 91.5511 11.5603  56
   4  -2 -30 86.1704 15.3164  71
   4   2 -30 97.3823 13.5038  24
   4   2 -29 4196.91 114.369  41
   4   2 -29 4426.15 117.817  37
   4  -2 -29 4186.67 123.951  87
   4   2 -29 4477.06 133.134  74
   4   2 -29 4472.15 116.576  78
   4   2 -29 4237.97 114.538  58
   4   2 -29 4048.33 110.224  56
   4   2 -29 4278.66 117.095  71
   4  -2 -29 3871.02 119.241  71
   4   2 -29 4080.23 117.835  24
   4  -2 -29 3601.82 114.047  24
   4  -2 -28 323.144 31.1803  24
   4   2 -28 377.370 32.1631  24
   4   2 -28 322.914 27.3599  41
   4   2 -28 428.463 31.3371  37
   4  -2 -28 344.117 33.7306  87
   4   2 -28 397.780 39.3256  74
   4   2 -28 364.049 29.4396  78
   4   2 -28 321.027 27.5163  58
   4   2 -28 340.857 26.4263  56
   4   2 -28 298.971 31.0691   6
   4  -2 -28 301.116 32.2861   6
   4   2 -28 382.200 30.6260  71
   4   2 -27 646.412 42.0542  71
   4   2 -27 623.770 51.9362  74
   4   2 -27 629.662 39.7441  78
   4  -2 -27 588.412 46.4604  52
   4   2 -27 589.597 38.2914  41
   4   2 -27 585.301 38.8964  37
   4  -2 -27 609.687 46.5152  87
   4  -2 -27 604.627 45.2352  24
   4   2 -27 589.649 43.2995  24
   4   2 -27 546.211 43.3172   6
   4  -2 -27 606.238 46.0687   6
   4   2 -27 605.621 39.0717  58
   4   2 -27 642.333 38.5156  56
   4   2 -26 1225.31 59.4800  73
   4   2 -26 1245.73 57.5499  38
   4  -2 -26 1302.19 70.9200   6
   4   2 -26 1268.72 68.2416   6
   4  -2 -26 1278.00 71.9394  52
   4  -2 -26 1219.04 70.8254  33
   4   2 -26 1282.28 58.8337  56
   4  -2 -25 105.061 26.4370  52
   4   2 -25 116.463 23.0373  41
   4   2 -25 138.441 24.2913  37
   4  -2 -25 102.906 27.9380  33
   4   2 -25 107.405 23.4393  71
   4   2 -25 176.929 26.0627  73
   4   2 -25 116.264 23.8700  78
   4   2 -25 111.620 31.7398  74
   4  -2 -25 113.880 28.4502  24
   4   2 -25 88.1555 23.5344  24
   4   2 -24 127.337 33.3669  74
   4   2 -24 159.296 25.3092  78
   4  -2 -24 169.917 33.5392  33
   4  -2 -24 185.559 34.1864  34
   4  -2 -24 111.621 26.1728  11
   4   2 -24 157.303 28.1750  71
   4   2 -24 149.210 26.8624  73
   4   2 -24 150.565 28.1945  67
   4   2 -24 164.698 26.3916  56
   4  -2 -24 124.515 30.0774  52
   4  -2 -24 229.161 40.3712  18
   4   2 -24 178.726 26.6466  37
   4   2 -24 200.159 33.3821  87
   4  -2 -24 137.792 31.6881  24
   4   2 -24 132.431 27.9990  24
   4  -2 -23 20985.1 527.478  26
   4  -2 -23 19003.3 480.883  11
   4   2 -23 18512.0 498.420  74
   4   2 -23 18797.4 457.946  56
   4  -2 -23 19481.6 489.595  52
   4   2 -23 19446.6 482.438  24
   4  -2 -23 18851.7 507.758  18
   4   2 -23 19362.4 465.007  37
   4   2 -23 20559.0 499.142  34
   4   2 -23 21098.2 486.401  87
   4  -2 -23 18767.9 491.052  34
   4  -2 -23 19204.1 495.624  33
   4   2 -23 19165.6 477.956  67
   4   2 -23 20014.8 472.526  71
   4  -2 -22 524.595 56.4074  33
   4  -2 -22 566.023 56.3442  34
   4   2 -22 609.171 52.8928  87
   4   2 -22 583.446 50.8543  67
   4   2 -22 581.860 47.3160  71
   4  -2 -22 563.944 52.9527  11
   4  -2 -22 550.262 65.2779  26
   4   2 -22 568.603 43.4746  56
   4  -2 -22 596.864 55.3931  52
   4   2 -22 538.611 51.3094  24
   4  -2 -22 526.534 61.5692  18
   4  -2 -22 529.081 54.6066   2
   4   2 -22 456.134 50.1599   2
   4   2 -22 520.884 55.7763  34
   4   2 -22 587.642 45.8439  37
   4   2 -22 567.624 54.9941   5
   4  -2 -22 608.465 56.8875   5
   4  -2 -21 1234.09 83.0513  34
   4  -2 -21 1269.28 83.9422  33
   4   2 -21 1409.22 78.8237  87
   4   2 -21 1224.99 73.9112  67
   4   2 -21 1246.96 70.7862  71
  -4   2  21 1265.02 81.9732  82
   4  -2 -21 1308.91 96.4960  26
   4   2 -21 1209.79 63.7341  56
   4  -2 -21 1192.20 78.6495  52
   4   2 -21 1390.34 79.6497  24
   4   2 -21 1261.14 82.9856  34
   4   2 -21 1216.21 66.4951  37
   4  -2 -21 1236.75 89.3421  18
   4  -2 -21 1243.91 80.5423   5
   4   2 -21 1180.53 77.7295   5
   4  -2 -21 1166.68 79.3378   2
   4   2 -21 1267.03 81.4102   2
   4  -2 -20 794.666 65.9054  34
   4  -2 -20 883.726 70.7750  33
   4   2 -20 926.446 64.0914  87
   4   2 -20 938.837 64.6470  67
   4   2 -20 916.418 58.9775  71
   4  -2 -20 1003.26 81.8591  26
   4  -2 -20 805.969 64.2299  11
  -4   2  20 904.682 69.9268  82
   4   2 -20 820.180 61.5407  24
   4  -2 -20 885.708 68.4713  40
   4  -2 -20 810.277 73.8092  18
   4   2 -20 955.376 72.3419  34
   4   2 -20 923.363 56.1815  37
   4  -2 -20 774.764 64.2196   2
   4   2 -20 970.287 69.4395   2
   4   2 -19 50720.0 1107.71  87
   4  -2 -19 48285.1 1130.93  76
   4  -2 -19 48268.3 1124.25  34
  -4   2  19 49431.6 1127.10  82
   4   2 -19 48316.0 1093.56  71
   4   2 -19 50051.8 1108.53  67
   4  -2 -19 51228.7 1124.84   2
   4   2 -19 49471.0 1116.80   2
   4  -2 -19 51747.3 1154.98  26
   4  -2 -19 49838.2 1117.55  52
   4   2 -19 49663.2 1110.73  24
   4  -2 -19 48910.6 1124.03  40
   4  -2 -19 48984.1 1140.85  18
   4  -2 -19 50884.2 1120.13   5
   4   2 -19 50001.1 1115.61   5
   4   2 -19 50710.8 1124.94  34
   4   2 -19 47514.8 1085.59  37
  -4   2  18 18059.6 478.225  82
   4  -2 -18 18048.9 475.825  34
   4  -2 -18 18222.5 482.822  76
   4   2 -18 19030.3 464.195  67
   4   2 -18 18657.8 451.503  71
   4  -2 -18 18927.2 475.302   2
   4   2 -18 19649.2 475.089   2
   4  -2 -18 18950.3 500.727  26
   4  -2 -18 19177.5 472.111  52
   4   2 -18 18688.4 463.922  24
   4  -2 -18 18483.8 477.924  40
   4   2 -18 17680.2 441.044  37
   4   2 -18 19270.7 479.405  34
   4  -2 -18 18698.8 471.189   5
   4   2 -18 19038.4 468.199   5
   4   2 -18 19103.7 461.931  87
   4  -2 -17 25129.7 589.307   5
   4   2 -17 25028.1 585.407   5
   4   2 -17 24220.3 576.578  87
   4   2 -17 24012.9 574.309  81
  -4   2  17 23343.5 596.086  82
   4  -2 -17 24448.2 602.096  76
   4  -2 -17 23480.0 606.896  79
   4   2 -17 23539.4 567.581  71
   4   2 -17 24650.0 581.844  67
   4  -2 -17 25257.3 618.584  26
   4  -2 -17 25499.2 594.221   2
   4   2 -17 24537.3 588.295   2
   4   2 -17 22687.2 557.450  37
   4   2 -17 24578.4 599.432  63
   4   2 -17 25304.1 591.072  53
   4  -2 -17 23963.7 586.571  52
   4   2 -17 24950.1 599.134  51
   4  -2 -17 24475.1 597.575  40
   4   2 -17 25012.1 594.358  34
   4  -2 -17 25418.9 619.653  15
   4   2 -17 26586.7 611.170  18
   4   2 -17 24625.4 614.221  15
   4   2 -17 24616.2 582.940  24
   4   2 -16 24150.9 574.054  67
   4   2 -16 23067.4 559.303  71
   4  -2 -16 23582.7 605.714  26
   4  -2 -16 23663.0 578.431  52
   4   2 -16 25003.3 583.105  53
   4  -2 -16 24866.2 581.695   5
   4   2 -16 25014.2 577.445   5
   4  -2 -16 23552.7 603.265  15
   4   2 -16 25346.9 599.041  18
   4   2 -16 23747.0 602.176  15
   4  -2 -16 24346.8 582.813   2
   4   2 -16 24948.2 581.464   2
   4   2 -16 23593.0 568.225  87
   4   2 -16 24833.2 591.943  51
   4   2 -16 23570.1 571.878  24
   4   2 -16 24733.6 586.168  34
   4   2 -16 25801.1 589.704  33
   4  -2 -15 5136.47 166.605   5
   4   2 -15 5009.79 162.828   5
   4   2 -15 5107.51 173.743  51
   4  -2 -15 4962.12 165.724  52
   4   2 -15 5124.33 168.451  53
   4  -2 -15 5202.79 168.941   2
   4   2 -15 5265.84 167.804   2
   4  -2 -14 10103.1 269.125   5
   4   2 -14 10122.5 265.719   5
   4   2 -14 9812.86 277.786  51
   4  -2 -14 9758.76 267.623  52
   4   2 -14 9861.48 269.887  53
   4  -2 -14 9932.18 270.036   2
   4   2 -14 9910.21 267.538   2
   4  -2 -13 2999.32 110.684   5
   4   2 -13 3089.82 110.133   5
   4   2 -13 2881.60 117.111  51
   4   2 -13 3098.45 97.1402  52
   4  -2 -13 3038.19 112.502  52
   4   2 -13 3066.80 114.508  53
   4  -2 -13 3073.30 114.161   2
   4   2 -13 2986.67 110.522   2
   4   2 -12 5379.58 172.702  51
   4   2 -12 5727.17 150.366  52
   4  -2 -12 5740.09 166.369   5
   4   2 -12 5435.74 163.091   5
   4   2 -12 5574.99 168.988  53
   4  -2 -12 5447.40 166.471  52
   4   2 -11 229.527 21.5625  52
   4  -2 -11 230.854 26.9084   5
   4   2 -11 214.970 26.4379   5
   4   2 -11 227.952 28.2642  53
   4  -2 -11 220.942 27.9104  52
   4  -2 -10 43.9634 16.0203   5
   4   2 -10 46.6650 16.2604   5
   4  -2 -10 46.7448 18.0387  52
   4   2 -10 58.7313 17.4217  53
   4  -2 -10 46.8479 17.0770   2
   4   2 -10 28.3176 14.3117   2
   4  -2  -9 1020.83 50.7143   5
   4   2  -9 931.971 48.7232   2
   4  -2  -9 954.594 49.4995   2
   4   2  -9 969.439 52.5293  48
   4   2  -9 1030.10 53.1538  53
   4  -2  -9 952.291 50.2796  52
   4  -2  -8 42946.5 986.011  11
   4  -2  -8 45293.7 978.377   2
   4   2  -8 47121.2 978.101   2
   4   2  -8 45142.9 985.408  48
   4   2  -8 45609.5 984.136  53
   4  -2  -8 44673.3 980.232  52
   4  -2  -7 40754.9 914.249  44
   4  -2  -7 40648.4 917.091  11
   4  -2  -7 42321.2 907.412   2
   4   2  -7 42685.6 907.306   2
   4   2  -7 41784.5 915.167  48
   4  -2  -7 42099.6 909.469  52
   4   2  -7 43250.9 914.787  53
   4  -2  -6 88426.5 1865.70  44
   4  -2  -6 85809.7 1865.15  11
   4  -2  -6 87878.0 1854.61   2
   4   2  -6 90932.4 1855.35   2
   4   2  -6 87449.2 1863.53  48
   4   2  -6 86407.3 1861.52  53
   4  -2  -6 87563.9 1856.58  52
   4  -2  -5 7389.05 192.115  44
   4  -2  -5 7230.10 181.253   2
   4   2  -5 7497.04 182.181   2
   4  -2  -5 7046.65 189.416  11
   4  -2  -4 55884.0 1204.46  44
   4  -2  -4 53546.2 1183.18  43
   4  -2  -4 56294.5 1190.64   2
   4  -2  -3 34485.3 724.356  43
   4  -2  -3 33564.6 743.162  44
   4  -2  -3 33768.6 734.316   1
   4  -2  -3 33984.6 728.936   2
   4   2  -3 32985.9 732.524   1
   4  -2  -2 2374.00 68.8477  43
   4  -2  -2 2205.74 73.9854   1
   4   2  -2 2311.21 76.1414   4
   4   2  -2 2198.72 73.1206   1
   4  -2  -1 8299.67 209.627  44
   4  -2  -1 8234.50 193.665  43
   4   2  -1 7673.21 199.729   4
   4   2  -1 8471.22 197.463   1
   4  -2  -1 8270.73 197.191   1
   4  -2   0 156291. 3370.07  44
   4  -2   0 159878. 3354.11  43
   4   2   0 158594. 3359.72   4
   4   2   0 166138. 3356.04   1
   4  -2   1 98233.3 2092.17  44
   4   2   1 99537.4 2080.89   4
   4  -2   2 34073.9 760.087  44
   4   2   2 35162.8 748.482   4
   4  -2   3 6134.20 170.058  44
   4   2   3 6401.96 160.134   4
   4  -2   4 6288.37 169.697  44
   4   2   4 6548.31 159.351   4
  -4   2  -4 6416.25 173.073   3
   4   2   4 6306.93 170.331  10
   4   2   4 6124.36 173.085  14
   4   2   5 12363.9 275.793   4
  -4   2  -5 11916.6 292.857   3
   4   2   5 11744.8 289.602  10
   4   2   5 11963.6 293.290  14
   4   2   5 11710.6 270.694  43
   4  -2   5 11598.7 288.939  47
  -4   2  -6 11010.8 274.942   7
   4   2   6 11163.6 259.623   4
  -4   2  -6 11062.8 280.084   3
   4   2   6 11022.5 275.095  10
   4   2   6 11376.4 254.966  43
   4  -2   6 10561.6 271.985  47
  -4   2  -7 26.3805 15.7766   7
   4   2   7 41.0619 17.1653  10
   4   2   7 43.1030 11.5064   4
  -4   2  -7 32.7118 17.2596   3
   4   2   7 22.4965 8.43730  43
   4  -2   7 53.6394 18.1703  47
  -4   2  -8 21051.2 504.908   3
   4   2   8 21522.1 470.238  43
   4   2   8 22326.0 477.219   4
   4  -2   8 20371.0 490.892  13
   4   2   8 21360.2 498.030  10
   4   2   9 1067.06 46.1569   4
   4  -2   9 1185.05 57.8877  13
   4   2   9 1028.27 57.9223  10
  -4  -2  -9 1068.46 51.8121  45
   4   2   9 1096.88 43.0652  43
  -4   2  -9 1126.27 63.9445  50
   4   2  10 7018.46 172.951   4
  -4   2 -10 6127.47 198.474   3
   4  -2  10 6459.90 183.579  13
   4   2  10 6892.05 194.952  10
  -4  -2 -10 6678.49 178.926  45
  -4   2 -10 6516.33 198.578  50
  -4   2 -11 332.387 39.4143   3
   4   2  11 301.594 34.4418  10
  -4   2 -11 351.427 38.9984  50
   4   2  11 326.184 25.6014   4
  -4   2 -12 96618.3 2115.66   3
  -4   2 -12 95833.5 2106.71  50
   4   2  12 100430. 2100.40  10
   4   2  13 1350.47 75.4868  10
  -4   2 -13 1301.08 79.1006  50
  -4   2 -13 1267.36 77.8250   2
  -4  -2 -13 1236.49 78.9083   2
  -4   2 -13 1331.35 82.4703   3
  -4   2 -14 17361.6 449.155  50
  -4  -2 -14 17560.9 454.100   2
  -4   2 -14 17683.9 451.537   2
  -4   2 -14 17011.6 456.149   3
   4  -2  15 461.239 39.6464  91
  -4  -2 -15 546.489 51.8387  84
   4   2  15 539.457 53.6041  25
   4  -2  15 529.373 44.4002  25
  -4  -2 -15 623.020 59.0199   2
  -4   2 -15 523.746 53.6082   2
  -4   2 -15 510.542 54.6321   3
  -4   2 -15 541.880 55.0178  50
  -4   2 -15 585.285 55.0000  12
  -4  -2 -15 514.988 52.0892  12
   4   2  15 571.366 52.5122  35
   4  -2  16 2110.65 89.2417  91
  -4  -2 -16 2080.95 104.273  84
   4  -2  16 2013.83 90.2916  80
   4  -2  16 2167.45 94.2815  25
   4   2  16 1985.72 103.708  25
  -4  -2 -16 2117.01 112.964   2
  -4   2 -16 1988.18 108.812   2
  -4   2 -16 2032.37 113.155   3
  -4   2 -16 2256.49 111.982  50
  -4  -2 -16 1958.35 105.460  12
  -4   2 -16 2173.45 109.487  12
   4   2  16 2076.87 103.203  35
   4  -2  17 6115.99 184.324  91
   4  -2  17 6185.65 188.451  80
  -4  -2 -17 5909.73 204.870  84
   4   2  17 5947.00 207.039  25
   4  -2  17 6177.43 190.257  25
  -4  -2 -17 6038.02 217.767   2
  -4   2 -17 6017.08 215.724   2
  -4   2 -17 5986.19 219.521   3
  -4   2 -17 6220.09 216.003  50
   4   2  17 6514.34 200.765  46
  -4  -2 -17 6093.71 212.785  12
  -4   2 -17 5986.23 211.335  12
   4   2  17 5778.29 201.681  35
   4  -2  18 3394.28 123.392  91
  -4  -2 -18 3102.24 138.274  84
   4  -2  18 3393.21 127.538  25
   4   2  18 3215.97 139.843  25
   4   2  18 3538.03 135.757  46
  -4   2 -18 3213.47 145.013  12
  -4  -2 -18 3261.44 146.724  12
   4   2  18 3342.02 141.653  35
  -4  -2 -18 3149.20 148.985   2
  -4   2 -18 3268.88 148.874   2
   4   2  19 264.049 44.0918  35
  -4  -2 -19 236.204 39.7331  84
  -4  -2 -19 212.730 43.9567   2
  -4   2 -19 209.382 42.5359   2
   4  -2  19 216.914 33.6005  25
   4   2  19 205.885 40.7346  25
  -4  -2 -19 239.164 40.9561  22
   4  -2  19 255.473 35.4397  91
  -4  -2 -20 24416.9 615.511  22
   4  -2  20 25177.6 592.515  91
  -4  -2 -20 24945.4 620.052  84
   4   2  20 25182.8 621.976  25
   4  -2  20 25456.7 597.807  25
  -4  -2 -20 23663.1 633.225   2
  -4   2 -20 25330.6 636.191   2
   4   2  20 26867.2 611.894  46
  -4  -2 -20 25059.9 630.585  12
  -4   2 -20 26163.8 636.292  12
   4   2  20 24138.0 615.405  35
  -4  -2 -21 2694.12 123.706  22
   4   2  21 3078.29 123.822  46
  -4  -2 -21 2727.32 125.318  84
  -4  -2 -21 2696.86 132.280  12
  -4   2 -21 2892.78 135.932  12
  -4   2 -21 2499.44 129.700   2
  -4  -2 -21 2521.22 132.602   2
   4  -2  21 2826.79 111.675  91
   4   2  21 2674.52 124.385  35
   4   2  21 2632.56 124.763  25
   4  -2  21 2867.93 115.023  25
  -4   2 -22 33.4955 26.1107   5
   4   2  22 18.8502 22.8695  80
   4   2  22 34.3055 24.0386  35
  -4   2 -22 23.4676 28.1880  12
   4  -2  22 38.9065 20.5204  91
  -4  -2 -22 58.5584 26.5264  22
   4  -2  22 19.4841 18.3887  25
   4   2  22 23.4386 22.8471  25
  -4  -2 -22 11.3491 21.0723  84
  -4  -2 -23 4337.79 158.388  22
   4   2  23 4607.13 164.380  35
   4  -2  23 4559.07 146.700  91
   4  -2  23 4451.95 147.695  25
   4   2  23 4296.49 161.589  25
   4   2  23 4260.78 157.436  80
  -4  -2 -23 4346.72 159.666  84
  -4  -2 -23 4129.55 164.694   5
  -4   2 -23 4263.32 164.072   5
   4   2  24 483.403 48.2467  35
   4  -2  24 495.266 41.1915  91
   4   2  24 509.066 48.6597  25
  -4  -2 -24 504.136 52.1096   5
  -4   2 -24 516.709 51.7219   5
   4   2  24 478.332 46.9685  80
   4  -2  25 367.854 33.5364  25
  -4  -2 -25 352.940 41.7033   5
  -4   2 -25 366.947 42.6537   5
   4   2  26 869.118 55.8631  35
   4   2  26 830.322 54.1197  25
   4   2  26 778.820 48.8049  91
   4   2  26 798.310 52.8623  80
  -4  -2 -26 743.885 55.9105   5
  -4   2 -26 846.659 56.6251   5
   4   2  27 114.161 22.9472  35
  -4  -2 -27 100.545 22.2889   5
  -4   2 -27 106.348 21.5944   5
   4   2  27 96.9656 22.7238  25
   4   2  27 107.869 21.6240  80
   4   2  27 105.632 20.4877  91
   4   2  28 2099.80 76.5993  25
   4   2  28 2238.95 77.6406  91
  -4   2 -28 2116.04 63.3489  78
   4  -2  29 5.73134 8.26489  16
   4   2  29 16.5458 9.60341  25
   4   2  29 8.55316 10.3746  91
  -4   2 -29 12.1027 8.04294  41
   4  -2  30 141.075 11.4380  31
   4   2  30 157.654 13.3085  91
   4   4 -29 24.6564 6.74366  78
   4   4 -29 26.4559 6.88481  41
   4  -4 -29 28.4231 7.95872  71
   4   4 -29 28.1473 7.08458  58
   4   4 -28 1792.42 55.2227  41
   4   4 -28 1632.95 54.1696  78
   4   4 -28 1735.64 55.0339  73
   4  -4 -28 1484.36 57.0139  87
   4   4 -28 1751.84 54.5407  58
   4   4 -28 1582.39 54.8479  24
   4   4 -27 322.557 26.4482  24
   4   4 -27 360.605 24.9219  38
   4   4 -27 310.880 24.3383  41
   4   4 -27 344.569 25.1451  78
   4   4 -27 344.168 25.8186  73
   4   4 -27 367.292 25.7742  58
   4  -4 -27 304.843 28.6253  87
   4   4 -26 453.842 32.5893  41
   4   4 -26 492.099 32.9461  37
   4   4 -26 447.399 30.3657  38
  -4   4  26 425.581 32.3058  35
   4   4 -26 480.249 33.1639  73
   4   4 -26 442.220 31.6213  58
   4   4 -26 486.377 34.9563  24
   4  -4 -26 326.876 30.7638  24
   4   4 -26 444.999 31.5020  78
   4   4 -25 565.568 37.9278  41
  -4   4  25 404.644 37.3021  35
   4   4 -25 492.839 35.8484  37
   4   4 -25 496.820 35.2509  38
   4  -4 -25 597.183 44.8056  11
   4   4 -25 631.822 40.2923  73
   4   4 -25 488.588 35.2026  58
   4   4 -25 521.527 36.9191  78
   4   4 -25 608.378 47.5042  74
   4   4 -25 553.793 41.1319  24
   4  -4 -25 425.091 38.2614  24
   4  -4 -24 1207.40 67.0597  52
  -4   4  24 1158.49 73.7249  82
  -4   4  24 1135.86 67.9783  35
   4   4 -24 1324.69 60.2679  38
   4  -4 -24 1196.23 69.0586  11
   4   4 -24 1186.60 60.7498  73
   4   4 -24 1234.83 67.5558  67
   4   4 -24 1210.74 64.5126  24
   4   4 -24 1155.75 69.4845  74
   4   4 -24 1279.92 60.3074  58
   4  -4 -23 5457.26 174.294  52
   4   4 -23 5362.26 160.621  41
   4   4 -23 5591.47 161.770  37
   4  -4 -23 5344.93 179.524  11
   4   4 -23 5423.11 164.090  73
   4   4 -23 5411.06 160.333  78
   4   4 -23 5433.45 169.993  24
   4   4 -22 1930.32 82.7637  78
   4   4 -22 1960.77 99.8146  74
   4  -4 -22 1667.42 91.8886  33
   4   4 -22 1852.21 92.6079  67
   4   4 -22 1759.75 84.1941  69
   4   4 -22 2048.85 88.1487  73
   4  -4 -22 1994.39 94.2704  52
   4   4 -22 1947.20 83.2738  41
   4   4 -22 2068.61 84.6708  37
   4   4 -22 2033.87 84.2768  38
   4   4 -22 2021.55 91.3450  24
  -4   4  22 1762.41 103.592  82
   4  -4 -22 1976.15 99.8984  11
   4   4 -22 1988.20 83.6661  58
   4   4 -21 733.327 44.6672  56
   4   4 -21 764.574 50.6256  58
   4  -4 -21 641.089 54.8297  52
   4   4 -21 664.564 52.8212  24
   4   4 -21 687.079 48.4862  41
   4   4 -21 701.934 49.7549  38
   4   4 -21 683.901 48.5981  37
   4  -4 -21 711.641 61.6327  11
  -4   4  21 606.624 63.5400  82
   4   4 -21 562.040 56.3646  74
   4   4 -21 695.699 49.9512  78
   4   4 -21 665.212 55.5991  67
   4   4 -21 669.788 50.9470  73
   4   4 -21 670.530 50.0562  71
   4   4 -21 635.225 50.9714  69
   4   4 -20 1148.52 62.8764  58
   4  -4 -20 1022.81 69.3332  52
   4   4 -20 1056.74 55.6206  56
   4   4 -20 1018.67 66.2241  24
   4   4 -20 1076.59 61.7131  41
   4   4 -20 1030.49 61.1070  38
   4   4 -20 1066.65 61.5112  37
   4  -4 -20 1060.36 76.3235  11
  -4   4  20 915.315 72.8255  25
  -4   4  20 1035.83 83.9374  82
   4   4 -20 1034.60 74.0358  74
   4   4 -20 1082.08 62.0381  78
   4   4 -20 1082.71 72.7617  67
   4   4 -20 994.317 63.2967  68
   4   4 -20 1052.32 64.8016  73
   4   4 -20 1145.97 65.4716  71
   4   4 -20 939.091 62.9323  69
   4   4 -19 7578.00 236.053  67
   4   4 -19 7689.04 223.007  73
   4   4 -19 7268.15 222.781  68
   4   4 -19 8020.64 222.376  71
   4   4 -19 7271.09 226.015  69
  -4   4  19 7273.58 258.805  82
   4  -4 -19 7541.52 245.718  11
   4  -4 -19 7808.86 233.838  52
   4   4 -19 7731.52 217.516  58
   4   4 -19 7654.34 207.428  56
   4   4 -19 7221.40 256.722  51
   4   4 -19 7778.79 217.548  41
   4   4 -19 7964.55 219.148  38
   4   4 -19 8008.23 219.471  37
  -4   4  19 6815.30 244.957  25
   4  -4 -19 8139.31 258.134  26
   4   4 -19 7459.48 241.004  74
   4   4 -19 7682.45 216.691  78
   4   4 -19 8128.11 232.654  24
   4   4 -18 2502.37 115.633  67
   4   4 -18 2430.45 103.641  73
   4   4 -18 2445.43 107.360  68
   4   4 -18 2497.57 102.405  71
  -4   4  18 2346.61 130.395  82
   4  -4 -18 2425.18 121.012  11
   4   4 -18 2443.26 130.383  51
   4   4 -18 2466.55 100.478  41
   4   4 -18 2541.72 101.230  38
   4   4 -18 2460.58 100.327  37
  -4   4  18 2125.75 121.162  25
   4  -4 -18 2549.53 126.834  26
   4   4 -18 2455.20 109.038  24
   4   4 -18 2433.75 117.717  74
   4   4 -18 2769.46 103.031  78
   4   4 -18 2537.19 100.253  58
   4  -4 -18 2497.57 112.105  52
   4   4 -18 2559.47 94.6770  56
   4   4 -17 1082.42 63.3694  58
   4   4 -17 1221.42 60.4723  56
   4   4 -17 1115.86 69.6974  24
   4  -4 -17 1181.52 85.7567  40
   4   4 -17 1202.99 65.2862  41
   4   4 -17 1174.96 65.7813  38
   4   4 -17 1099.81 63.1683  37
   4  -4 -17 1200.75 84.2365  26
  -4   4  17 1000.90 81.4470  25
  -4   4  17 964.549 84.2428  82
   4   4 -17 1043.96 74.8648  74
   4   4 -17 1176.47 64.8374  78
   4   4 -17 1153.89 75.5799  67
   4   4 -17 1193.27 67.9782  73
   4   4 -17 1141.53 66.2679  71
   4   4 -16 23.3513 25.4473  67
   4   4 -16 15.9023 18.6234  71
  -4   4  16 149.979 40.1245  82
   4  -4 -16 58.3944 29.2400  11
   4   4 -16 86.4079 20.6439  56
   4   4 -16 36.8453 21.2481  58
   4   4 -16 56.2475 24.3527  53
   4  -4 -16 58.5595 25.6300  52
   4   4 -16 25.6831 28.6127  51
   4   4 -16 48.4891 21.1640  41
   4   4 -16 106.576 25.6090  38
   4   4 -16 31.6557 19.8151  37
   4  -4 -16 26.5267 27.6045  40
   4  -4 -16 13.0704 27.4792  26
   4   4 -16-2.78180 23.1624  74
   4   4 -16 14.7454 18.3492  78
  -4   4  16 35.6806 30.5978  25
   4   4 -16 9.17083 19.6699  24
   4   4 -15 19474.2 477.571  67
   4   4 -15 19689.6 460.896  71
  -4   4  15 18994.6 484.548  66
  -4   4  15 18578.0 509.858  82
   4   4 -15 18914.0 481.882  53
   4   4 -15 19163.2 453.717  58
   4  -4 -15 19161.8 470.745  52
   4   4 -15 19243.9 446.229  56
   4   4 -15 17673.6 500.070  51
   4  -4 -15 19432.4 498.488  40
   4   4 -15 18873.6 454.130  41
   4   4 -15 18983.7 454.927  38
   4   4 -15 19960.8 456.804  37
   4  -4 -15 19090.7 490.584  11
  -4   4  15 17954.2 499.706  25
   4  -4 -15 18933.1 493.236  26
   4   4 -15 18047.2 475.657  74
   4   4 -15 19071.6 453.725  78
   4   4 -15 18973.0 467.082  24
   4   4 -14 5309.19 176.310  67
   4   4 -14 5439.75 165.378  71
  -4   4  14 5012.66 195.570  25
   4  -4 -14 5004.95 186.162  26
   4   4 -14 5275.69 180.175  53
   4   4 -14 5379.24 160.033  58
   4  -4 -14 5277.41 171.447  52
   4   4 -14 5365.20 154.611  56
   4   4 -14 5012.82 194.751  51
   4   4 -14 5243.44 160.040  41
   4  -4 -14 5146.42 190.580  40
   4   4 -14 5190.86 160.478  38
   4   4 -14 5401.39 161.156  37
   4  -4 -14 5313.72 188.299  11
  -4   4  14 5297.81 185.221  66
   4   4 -14 4969.13 175.667  74
   4   4 -14 5172.25 159.278  78
   4   4 -14 5054.30 167.368  24
   4   4 -13 3314.64 127.625  67
   4   4 -13 3280.90 116.950  71
  -4   4  13 3008.32 141.997  25
   4  -4 -13 3184.99 134.600  26
   4  -4 -13 3375.55 137.952  11
  -4   4  13 3147.25 134.309  66
   4   4 -13 3301.02 130.461  53
   4   4 -13 3236.35 112.575  58
   4  -4 -13 3306.20 123.023  52
   4   4 -13 3290.29 107.978  56
   4   4 -13 3256.10 144.433  51
   4  -4 -13 3330.41 143.076  40
   4   4 -13 3243.82 112.693  41
   4   4 -13 3294.90 114.328  38
   4   4 -13 3101.99 112.468  37
   4   4 -13 3053.32 124.358  74
   4   4 -13 3199.35 111.983  78
   4   4 -13 3124.18 119.824  24
  -4   4  12 487.411 50.3802  66
  -4   4  12 516.183 56.3600  25
   4   4 -12 540.690 48.8894  53
   4   4 -12 529.884 40.0542  58
   4   4 -12 522.520 37.2147  56
   4  -4 -12 551.850 44.2600  52
   4   4 -12 566.661 46.3589  24
   4  -4 -12 500.387 52.9541  40
   4   4 -12 513.632 39.4371  41
   4  -4 -12 449.314 44.6562  44
   4   4 -12 596.677 48.3114  81
   4   4 -12 519.033 40.8161  38
   4   4 -12 560.911 42.1029  37
   4   4 -12 516.028 47.2644  67
   4   4 -12 542.669 42.2769  73
   4   4 -12 567.532 43.1465  71
   4   4 -12 542.588 40.4240  78
   4  -4 -12 532.244 52.7583  11
   4   4 -11 781.647 53.8607  24
   4  -4 -11 870.817 66.9816  40
   4   4 -11 894.755 50.9569  41
   4  -4 -11 888.584 61.4721  44
   4   4 -11 937.817 51.6490  37
   4   4 -11 929.153 52.4568  38
   4   4 -11 871.115 50.8234  78
   4  -4 -11 942.549 66.9180  11
  -4   4  11 833.651 63.5149  66
   4   4 -11 889.181 52.9296  73
   4   4 -11 873.138 58.9335  67
   4   4 -11 881.444 53.0365  71
   4   4 -11 881.198 60.8029  53
   4   4 -11 848.958 49.6901  58
   4  -4 -11 816.736 52.4207  52
   4   4 -11 862.152 47.0243  56
   4   4 -10 51522.6 1141.93  67
   4  -4 -10 52663.2 1156.93  11
   4  -4 -10 51296.7 1152.83  44
   4   4 -10 49218.5 1158.03  48
   4   4 -10 52825.4 1147.24  53
   4  -4 -10 52767.2 1132.13  52
   4   4 -10 51618.5 1122.15  58
   4  -4  -9 2300.60 101.349  11
  -4  -4   9 2082.68 91.4455  45
   4  -4  -9 2193.66 100.562  44
   4  -4  -9 2262.36 87.3043  52
   4   4  -9 2344.09 105.684  48
   4   4  -9 2267.37 96.8568  53
   4  -4  -8 21285.0 513.341  11
  -4  -4   8 20964.5 506.449  45
   4  -4  -8 21081.4 517.418  44
   4  -4  -8 21707.3 491.744  52
   4   4  -8 20925.0 520.863  48
   4   4  -8 21889.2 507.211  53
   4  -4  -7 57.4653 21.7227  11
   4  -4  -7 55.2684 22.4445  44
  -4  -4   7 140.013 25.4200  45
   4  -4  -7 50.8042 15.7848  52
   4   4  -7 56.8436 24.1363  48
   4   4  -7 49.4406 17.5977  54
   4   4  -7 55.5286 18.9692  53
   4  -4  -6 3722.61 128.875  11
   4   4  -6 3816.53 124.281  53
   4   4  -6 3466.12 118.889  54
  -4  -4   6 3507.33 127.274  45
   4  -4  -6 3833.58 136.564  44
   4   4  -6 3859.11 133.828  48
   4   4  -5 3386.65 113.808   7
   4  -4  -5 3372.05 119.369  11
  -4  -4   5 3303.66 120.723  45
   4  -4  -5 3299.05 125.919  44
   4   4  -5 3586.98 124.895  48
   4   4  -5 3399.97 113.232  53
   4   4  -5 3220.26 110.749  54
  -4   4   4 108.035 20.5050  54
   4   4  -4 146.101 22.2281  54
   4   4  -4 121.784 20.0069  53
   4  -4  -4 115.271 26.1042  44
  -4  -4   4 107.451 23.7014  45
   4   4  -3 3630.40 119.621   9
   4  -4  -3 3829.64 128.210  11
   4   4  -3 4506.65 128.639  54
  -4   4   3 4260.85 127.635  54
   4  -4  -3 3835.98 139.782  44
  -4  -4   3 3999.16 137.302  45
   4   4  -3 3906.74 131.057   4
   4   4  -2 10633.2 281.498   9
  -4   4   2 11779.5 288.663  54
  -4  -4   2 11334.5 302.776  45
   4  -4  -2 11432.8 308.070  44
   4   4  -2 11232.3 293.064   4
   4   4  -1 45376.4 1000.22   9
   4  -4  -1 45594.5 1005.57  11
  -4   4   1 46573.3 1007.42  54
  -4  -4   1 46615.8 1022.81  45
   4  -4  -1 46494.9 1029.67  44
   4   4  -1 46067.1 1011.01   4
   4   4   0 22769.2 521.487   9
   4  -4   0 22041.4 524.359  11
  -4   4   0 22733.5 528.352  54
   4  -4   0 22981.1 510.722  43
  -4  -4   0 23670.4 543.000  45
   4  -4   0 23935.8 549.380  44
   4   4   0 22900.0 528.769   4
   4   4   1 62082.5 1329.52   9
   4  -4   1 61349.0 1331.87  11
  -4   4  -1 61105.8 1337.98  54
  -4  -4  -1 62656.7 1351.80  45
   4  -4   1 62357.1 1356.75  44
   4   4   1 61725.5 1335.36   4
   4   4   2 219971. 4520.26   9
   4  -4   2 207281. 4520.57  11
  -4  -4  -2 219499. 4542.82  45
   4  -4   2 219602. 4548.02  44
   4   4   2 221879. 4526.94   4
  -4   4  -2 209550. 4530.29  54
   4   4   3 117140. 2452.75   4
   4   4   3 115801. 2448.24   9
  -4   4  -3 115983. 2472.46   7
   4  -4   3 114772. 2472.56  44
  -4  -4  -3 114536. 2471.85  45
   4   4   4 2853.41 102.997   4
  -4   4  -4 2889.05 120.459   3
   4  -4   4 2944.65 116.397  44
  -4  -4  -4 3104.12 117.197  45
   4   4   4 2984.48 108.087  46
   4   4   4 2922.21 101.720   9
  -4   4  -4 2831.34 115.374   7
   4   4   5 426.329 36.6317   4
  -4   4  -5 486.163 47.0433   3
  -4  -4  -5 448.063 43.8347  45
   4  -4   5 417.611 41.2175  44
   4   4   5 473.319 40.7184  46
   4  -4   5 375.098 38.1411  47
  -4   4  -5 321.578 38.5142   7
   4   4   6 5402.30 156.473   4
  -4   4  -6 5045.43 177.133   3
  -4  -4  -6 5436.44 171.046  45
   4   4   6 5171.59 162.989  46
   4  -4   6 5188.53 170.086  44
   4  -4   6 4973.80 164.694  47
  -4   4  -6 4954.66 172.379   7
   4   4   7 21.6659 14.9671   4
  -4   4  -7 25.0555 21.7086   3
   4  -4   7 15.6111 14.7703  44
  -4  -4  -7 20.0269 18.5247  45
   4   4   7 29.6016 19.3529  46
   4  -4   7 73.5324 23.1454  47
  -4   4  -7 7.72879 19.3770   7
   4   4   8 2765.63 101.262   4
  -4   4  -8 2453.60 120.469   3
  -4  -4  -8 2598.86 109.526  45
   4  -4   8 2693.58 110.262  44
   4  -4   8 2502.58 107.475  47
  -4   4  -8 2497.00 117.386   7
   4   4   9 1766.81 77.3031   4
  -4   4  -9 1506.32 93.6515   3
  -4  -4  -9 1851.77 87.2994  45
   4   4   9 1834.21 86.2715  46
   4  -4   9 1549.48 81.5251  47
  -4   4  -9 1564.36 91.8857   7
   4   4  10 21033.7 474.717   4
  -4   4 -10 18516.7 511.259   3
   4  -4  10 20193.7 466.772  31
   4   4  10 18283.9 494.539  29
  -4   4 -10 19268.3 506.242   7
   4   4  10 20572.7 506.105  61
   4   4  10 18462.0 496.948  89
   4   4  10 21640.4 490.988  46
  -4   4 -11 2487.20 125.523  50
   4   4  11 2758.20 112.662  46
  -4   4 -11 2212.25 121.978   3
   4   4  11 2618.73 100.822   4
   4   4  11 2575.56 117.870  82
  -4   4 -11 2467.09 106.987  83
   4   4  11 2466.79 118.213  61
  -4   4 -11 2492.25 98.2590  92
   4   4  11 2501.87 120.073  77
   4  -4  11 2501.03 103.659  25
   4   4  11 2647.20 123.387  25
  -4   4 -12 20726.5 554.535  50
   4   4  12 22211.3 526.640  46
   4   4  12 22368.1 511.944   4
  -4   4 -12 19984.4 555.786   3
  -4   4 -12 21516.5 523.730  83
   4   4  12 22794.9 546.269  82
   4   4  12 21618.4 544.510  61
  -4   4 -12 21565.9 508.835  92
   4   4  12 19813.7 540.214  77
   4   4  12 21688.5 547.940  25
   4  -4  12 21609.6 517.457  25
  -4   4 -13 1136.32 85.7321  50
   4   4  13 1128.55 70.9777  46
   4   4  13 1121.04 63.5848   4
  -4   4 -13 1063.14 86.0515   3
   4   4  13 1246.71 82.9562  82
  -4   4 -13 1030.30 68.7225  83
   4   4  13 1185.22 79.9873  61
  -4   4 -13 1128.93 63.5551  92
   4   4  13 1133.30 82.3529  77
   4  -4  13 1115.75 67.4875  25
   4   4  13 1071.27 81.4276  25
  -4   4 -14 4514.07 185.169  50
   4   4  14 4519.99 160.675  46
   4   4  14 4616.87 149.054   4
  -4   4 -14 4171.99 185.719   3
  -4   4 -14 4390.64 157.554  83
   4   4  14 4478.71 175.459  82
   4   4  14 4618.43 173.482  61
  -4   4 -14 4451.12 147.134  92
   4   4  14 4128.58 172.725  77
   4   4  14 4426.77 177.287  25
   4  -4  14 4481.36 153.359  25
  -4   4 -15 35034.4 895.786  50
   4   4  15 38573.6 865.726  46
   4   4  15 35332.2 873.198  35
  -4   4 -15 37442.8 843.442  92
   4   4  15 37983.2 891.566  25
   4  -4  15 37984.2 852.605  25
   4   4  15 40661.3 897.188  82
  -4   4 -15 36841.3 859.327  83
   4   4  15 38676.6 845.766   4
  -4   4 -15 34618.6 903.342   3
   4   4  15 37365.6 877.205  61
   4   4  16 1235.91 86.4153  35
  -4   4 -16 1471.98 74.3849  92
  -4   4 -16 1408.49 80.7924  83
   4   4  16 1613.76 99.7595  82
   4  -4  16 1421.85 77.2181  25
   4   4  16 1374.52 92.7356  25
   4   4  16 1513.70 75.1048   4
  -4   4 -16 1319.22 100.036   3
   4   4  16 1352.58 86.6364  61
   4   4  17 11506.7 310.067  46
   4   4  17 10992.9 322.543  35
  -4   4 -17 11340.1 290.467  92
  -4   4 -17 10869.1 301.376  83
  -4   4 -17 10330.3 335.235  50
   4   4  17 11046.9 330.550  25
   4  -4  17 11043.4 296.933  25
   4   4  18 1787.99 91.6758  46
   4   4  18 1691.83 98.5557  35
   4   4  18 1551.21 98.2917  25
   4  -4  18 1700.78 83.7765  25
  -4   4 -18 1628.05 110.009   3
  -4   4 -18 1521.06 82.2884  83
  -4  -4 -18 1598.32 100.489  84
  -4   4 -18 1440.14 100.452  50
  -4   4 -18 1560.70 75.6523  92
   4   4  19 97.3550 32.8110  35
   4   4  19 102.168 34.1626  25
   4  -4  19 82.4246 24.1668  25
  -4  -4 -19 70.0102 31.0072  84
  -4   4 -19 93.2512 36.1218  50
   4   4  20 4534.30 168.772  35
   4  -4  20 4333.13 144.443  25
   4   4  20 4163.96 169.152  25
  -4  -4 -20 4000.32 165.637  84
  -4  -4 -21 11.8230 23.0461  84
   4   4  21 18.0114 23.6762  25
  -4   4 -21 21.8461 22.9595  53
   4  -4  21 19.1179 18.0175  31
   4   4  21 33.7130 22.9013  35
  -4   4 -22 3274.85 131.294  53
   4   4  22 3206.21 135.146  25
   4   4  22 3580.26 122.124   9
   4   4  23 1268.40 62.8788   9
   4   4  23 1248.11 70.4946  80
   4   4  23 1254.83 74.9341  25
  -4  -4 -23 1151.51 71.5103  22
   4   4  23 1178.54 70.9567  35
   4  -4  23 1295.87 60.2978  31
  -4   4 -23 1220.59 70.5871  53
   4   4  24 4989.54 157.188  80
  -4   4 -24 4623.70 153.266  53
   4   4  24 4793.31 160.154  25
   4   4  24 5076.50 160.197  35
   4   4  24 4976.59 144.222   9
   4  -4  24 5152.80 142.874  31
   4   4  25 637.548 43.9155  80
   4  -4  25 612.645 34.9122  90
   4   4  25 599.150 43.7031  35
   4   4  25 598.385 44.2326  25
   4  -4  25 606.968 35.7123  31
   4  -4  26 1765.94 60.2950  31
   4   4  26 1832.35 70.3302  80
   4   4  26 1578.53 60.2309  91
   4  -4  26 1678.10 56.7111  90
   4   4  26 1866.28 72.0403  35
   4   4  26 1821.32 71.7118  25
  -4   4 -26 1726.23 66.9483  67
  -4   4 -27 4349.94 110.852  38
   4  -4  27 4387.99 113.307  31
   4   4  27 4364.70 122.770  25
  -4   4 -28 634.565 25.3213  73
   4   4  28 713.658 28.7473  80
   4   6 -25 1429.38 43.3899  73
   4   6 -25 1481.79 43.7826  38
   4   6 -25 1461.40 46.0503  62
   4   6 -25 1449.40 44.3861  92
   4   6 -24 56.4859 12.7335  38
  -4   6  24 55.5372 13.4357  35
   4   6 -24 53.3045 12.4398  92
   4   6 -24 65.4016 12.7356  73
   4   6 -24 65.9705 14.4481  62
  -4   6  23 199.455 26.6446  82
   4   6 -23 180.585 20.6278  92
   4   6 -23 146.247 19.0856  73
   4   6 -23 173.421 20.2501  69
  -4   6  23 149.881 18.3622  25
  -4   6  23 154.938 21.5058  35
   4   6 -23 169.254 19.6785  38
   4   6 -23 193.556 21.8274  62
  -4   6  22 67.5958 18.8379  25
   4   6 -22 116.023 18.8704  73
   4   6 -22 83.2044 19.0488  69
   4  -6 -22 110.262 22.5580  11
   4   6 -22 125.540 19.1164  38
  -4   6  22 74.2609 20.3895  35
  -4   6  22 68.1940 23.9144  82
   4   6 -22 112.608 19.4234  92
  -4   6  21 1314.74 74.0707  82
   4  -6 -21 1416.40 69.8301  11
   4   6 -21 1301.35 59.6486  92
   4   6 -21 1370.58 64.0945  69
   4   6 -21 1231.74 54.1583  41
   4   6 -21 1412.36 59.7974  73
   4   6 -21 1355.32 58.4968  38
   4   6 -21 1275.16 53.5061  58
  -4   6  21 1123.47 64.7910  25
  -4   6  20 4322.24 158.749  82
   4   6 -20 4199.75 137.345  68
   4   6 -20 4385.87 141.248  69
  -4   6  20 4046.88 150.677  25
   4   6 -20 4411.87 128.938  41
   4   6 -20 4764.42 136.042  38
   4   6 -20 4415.23 135.848  92
   4   6 -20 4421.97 127.557  58
   4  -6 -20 4358.54 147.539  11
   4   6 -20 4310.24 128.773  78
   4   6 -20 4663.56 135.370  73
   4   6 -19 17737.6 414.947  41
   4   6 -19 17295.9 414.353  78
   4   6 -19 18256.7 421.206  73
   4   6 -19 18098.7 431.364  68
   4   6 -19 18182.6 433.622  69
   4   6 -19 17668.5 423.432  92
   4   6 -19 17747.8 412.629  58
   4  -6 -19 18613.1 444.420  11
  -4   6  19 16726.4 450.351  25
   4  -6 -18 66.8948 27.5900  11
   4   6 -18 104.839 32.8753  51
  -4   6  17 2105.26 113.313  25
   4   6 -17 2064.44 100.585  23
   4   6 -17 2251.10 94.4656  24
   4   6 -17 2011.62 110.383  51
   4   6 -17 2236.64 87.1643  41
  -4   6  17 2330.91 119.326  82
   4  -6 -17 2156.36 103.543  11
   4   6 -17 2311.91 91.1251  38
   4   6 -17 2205.91 99.8236  69
   4   6 -17 2224.75 87.6470  78
   4   6 -17 2162.74 89.5150  73
   4   6 -16 252.342 36.2022  67
   4   6 -16 322.550 40.7502  68
   4   6 -16 316.954 41.0337  69
   4   6 -16 315.305 35.2750  38
   4   6 -16 329.495 33.4943  58
   4   6 -16 363.414 38.9842  24
   4   6 -16 291.812 41.1883  23
  -4   6  16 297.358 48.3935  25
   4   6 -16 341.423 50.4695  51
   4   6 -16 346.683 34.8989  41
  -4   6  16 357.603 52.1691  82
   4  -6 -16 346.467 44.1032  11
   4   6 -16 293.693 37.5313  19
   4   6 -16 457.789 39.6152  73
   4   6 -16 352.292 35.6098  78
   4   6 -15 2903.33 120.058  68
   4   6 -15 2679.63 116.032  69
   4   6 -15 2772.22 115.459  67
  -4   6  15 2638.58 134.697  25
   4   6 -15 2686.18 99.8970  58
   4   6 -15 2923.13 113.143  24
   4   6 -15 2646.70 122.862  23
   4   6 -15 2537.24 128.841  51
   4   6 -15 2819.47 103.432  41
   4   6 -15 2597.26 114.160  19
   4  -6 -15 2791.54 123.174  11
   4   6 -15 2869.03 108.082  38
  -4   6  15 2505.40 132.910  82
   4   6 -15 2744.61 103.268  78
   4   6 -15 2802.86 105.793  73
   4   6 -14 30.3250 20.4708  78
   4  -6 -14 60.5409 27.5808  11
   4   6 -14 44.6830 24.0674  67
   4   6 -14 26.3602 19.5348  73
   4   6 -14 30.8561 23.8920  68
   4   6 -14 27.5764 24.7729  69
   4   6 -14 32.5473 22.2027  38
   4   6 -14 38.3287 19.8319  58
   4   6 -14 100.766 35.5459  51
   4   6 -14 55.9802 21.3298  41
   4   6 -14 54.3129 25.5563  19
  -4   6  14 36.7311 33.8363  82
   4   6 -14 84.1341 27.6367  24
  -4   6  14 44.2899 31.6534  25
   4   6 -13 7108.66 224.343  68
   4   6 -13 7141.52 222.777  69
   4   6 -13 7207.47 218.270  67
  -4   6  13 7147.05 251.336  25
   4   6 -13 7161.64 205.160  78
   4   6 -13 7380.50 207.514  73
   4   6 -13 7255.99 208.709  38
   4   6 -13 7044.19 200.352  58
   4   6 -13 7444.57 216.046  24
   4   6 -13 6983.04 242.658  51
   4   6 -13 7239.06 203.619  41
   4  -6 -13 7339.47 229.499  11
   4   6 -13 7240.30 226.240  19
  -4   6  13 7076.05 212.953   4
  -4   6  12 9685.50 294.900  66
   4   6 -12 9590.26 276.280  68
   4   6 -12 9682.48 274.213  69
   4   6 -12 9654.35 267.166  67
  -4   6  12 9400.70 304.424  25
   4   6 -12 9472.67 254.396  73
  -4   6  12 8478.29 279.653  39
   4   6 -12 9959.86 260.178  38
   4   6 -12 9245.33 248.192  58
   4   6 -12 9990.29 266.215  24
   4   6 -12 8955.73 291.422  51
   4   6 -12 9238.17 250.665  41
   4  -6 -12 9224.63 276.300  11
   4   6 -12 9431.52 276.900  19
  -4   6  12 9261.08 261.109   4
   4  -6 -11 8563.56 256.040  11
   4   6 -11 8498.14 238.639  92
   4   6 -11 8546.99 233.978  73
  -4   6  11 8726.36 274.807  66
   4   6 -11 8781.67 257.587  68
   4   6 -11 8627.95 252.929  69
   4   6 -11 8737.29 246.056  67
   4   6 -11 8387.28 228.350  58
  -4   6  11 8420.87 282.717  25
   4   6 -11 8764.32 244.615  24
   4   6 -11 8224.49 272.317  51
   4   6 -11 8449.58 231.296  41
   4  -6 -11 8225.67 265.321  44
   4   6 -11 8727.51 259.447  19
   4   6 -11 8762.09 238.891  38
  -4   6  11 7973.17 263.560  39
  -4   6  11 7986.80 238.347   4
   4   6 -10 655.690 49.8210  92
   4  -6 -10 530.207 58.1732  28
   4   6 -10 638.342 47.3240  73
  -4   6  10 615.055 63.8107  66
   4   6 -10 646.631 58.1921  68
   4   6 -10 650.311 56.3668  69
   4   6 -10 603.727 50.2412  67
  -4   6  10 596.571 61.4751  39
   4   6 -10 613.385 48.3519  38
  -4   6  10 588.551 67.2645  25
  -4   6  10 657.009 51.8609  54
   4   6 -10 616.942 50.2132  24
   4  -6 -10 652.951 62.6051  44
   4  -6 -10 600.732 55.5312  11
   4   6 -10 600.818 57.5166  19
  -4   6  10 593.592 47.8973   4
   4   6  -9 195.739 32.2492  67
   4   6  -9 170.811 28.5125  73
   4   6  -9 150.072 31.2591  69
   4  -6  -9 175.072 37.8297  28
   4   6  -9 205.425 29.1811  92
  -4   6   9 184.863 40.1556  66
   4   6  -9 148.471 33.7974  57
  -4   6   9 158.350 41.7266  25
   4   6  -9 179.691 35.9115  19
   4   6  -9 150.577 28.5007  38
  -4   6   9 170.619 35.8840  39
  -4   6   9 143.535 26.0771   4
   4  -6  -9 170.268 36.1684  44
  -4  -6   9 176.764 33.2377  44
   4   6  -8 8622.67 253.822  68
  -4   6   8 8999.47 277.459  66
   4   6  -8 8559.13 249.467  69
   4   6  -8 8567.07 234.799  92
   4  -6  -8 8124.91 262.022  28
   4   6  -8 8088.27 260.057  57
  -4   6   8 8304.18 236.036   4
   4  -6  -8 8248.77 270.045  44
   4   6  -8 8345.34 257.719  19
  -4   6   8 8053.18 263.687  39
   4   6  -8 8560.24 236.204  38
   4   6  -8 8741.76 231.136  73
   4   6  -7 2511.28 114.461  68
   4   6  -7 2520.33 111.818  69
   4   6  -7 2355.56 98.9901  92
  -4   6   7 2573.52 130.592  66
  -4   6   7 2526.75 109.969  54
   4   6  -7 2314.40 119.023  57
  -4   6   7 2398.96 101.815   4
   4  -6  -7 2435.37 126.644  44
   4   6  -7 2496.21 119.361  19
   4   6  -7 2548.09 98.4882  73
  -4   6   7 2497.27 124.819  39
   4   6  -7 3491.89 116.605  38
   4   6  -6 1351.85 77.3581  69
   4   6  -6 1400.66 81.7937  68
   4  -6  -6 1385.05 86.4860  28
   4  -6  -6 1359.38 76.0103  11
   4   6  -6 1254.13 66.6002  92
  -4   6   6 1448.68 93.1422  66
   4   6  -6 1275.49 77.4553  54
   4   6  -6 1364.08 87.5720  57
  -4   6   6 1494.13 80.3427  54
   4   6  -6 1433.66 86.4294  48
   4  -6  -6 1389.31 92.7234  44
   4   6  -6 1461.00 87.2688  19
  -4   6   6 1451.23 72.3262   4
  -4   6   6 1433.38 90.6958  39
   4   6  -6 1492.62 73.4727  38
  -4   6   5 5283.24 196.036  39
   4   6  -5 5191.79 166.888  38
  -4   6   5 5912.33 205.698  66
   4  -6  -5 5252.66 189.141  28
   4   6  -5 5355.52 182.131  68
   4   6  -5 5252.90 176.294  69
   4   6  -5 5292.50 180.059  54
  -4   6   5 5744.84 181.002  54
   4   6  -5 5622.14 196.862  57
   4   6  -5 5580.70 191.089  48
   4  -6  -5 5570.45 204.184  44
  -4   6   5 5320.50 164.885   4
   4  -6  -5 5403.75 174.865  11
   4   6  -5 5631.60 191.766  19
  -4   6   5 5125.08 195.076  21
  -4   6   4 5398.35 196.349  66
   4  -6  -4 5179.96 182.979  28
   4   6  -4 5167.04 182.764  48
   4  -6  -4 5092.27 195.985  44
   4   6  -4 5177.42 184.473  19
   4   6  -4 5063.86 175.308  68
   4   6  -4 5048.24 169.888  69
  -4   6   4 5375.24 176.229  54
   4   6  -4 5007.99 172.598  54
   4   6  -4 5534.19 193.319  57
   4   6  -4 5131.03 161.849  38
  -4   6   4 4962.00 190.463  21
   4   6  -3 545.716 53.4326  61
  -4   6   3 606.107 61.7635  66
   4  -6  -3 589.508 54.8387  28
   4   6  -3 602.103 54.6589  48
   4  -6  -3 630.535 63.3948  44
   4   6  -3 549.257 55.3579  19
  -4   6   3 568.318 55.8729  20
   4   6  -3 565.971 52.0590  68
   4   6  -3 458.496 45.3820  69
   4   6  -3 587.644 59.6957  57
   4   6  -3 600.938 51.5155  54
  -4   6   3 500.881 48.6832  54
   4   6  -3 552.808 45.0510  38
  -4   6   3 580.899 60.4330  21
  -4   6   2 5901.01 210.854  66
   4   6  -2 5966.04 201.770  61
   4   6  -2 5817.32 179.041  64
   4  -6  -2 5990.88 198.464  28
   4   6  -2 5879.90 191.865  68
   4   6  -2 5887.97 186.566  69
   4   6  -2 6426.56 213.545  57
   4   6  -2 6137.47 191.842  54
  -4   6   2 6429.48 198.944  54
   4   6  -2 6356.87 202.719  48
   4  -6  -2 6466.77 222.433  44
  -4   6   2 5862.58 202.776  20
   4   6  -2 5884.41 202.017  19
   4   6  -2 5513.68 177.270  38
  -4   6   2 6013.62 210.749  21
  -4   6   1 1594.39 94.0259  66
   4   6  -1 1392.32 86.6231  61
   4  -6  -1 1589.33 86.2391  28
   4   6  -1 1438.14 80.4337  68
   4   6  -1 1388.95 75.1921  69
  -4   6   1 1379.27 81.4006  54
   4   6  -1 1458.41 78.9479  54
   4   6  -1 1540.19 85.5111  48
   4  -6  -1 1371.05 92.0401  44
  -4   6   1 1428.86 87.5256  20
   4   6  -1 1388.96 85.1844  19
   4   6  -1 1429.62 72.8952  38
   4  -6  -1 1390.29 81.4026  36
   4   6  -1 1469.03 83.0512   4
  -4   6   1 1340.81 88.7768  21
   4   6   0 6177.42 210.467  61
  -4   6   0 6471.31 215.375  66
   4  -6   0 6406.73 201.686  28
   4   6   0 5870.98 192.662  68
   4   6   0 5941.79 186.949  69
  -4   6   0 5988.46 200.340  54
   4   6   0 6889.92 200.213  54
   4   6   0 6750.14 206.456  48
   4  -6   0 6511.73 224.272  44
   4   6   0 6051.22 205.944  19
  -4   6   0 6240.74 209.265  20
   4   6   0 5355.29 178.425  38
   4  -6   0 6308.53 201.800  36
   4   6   0 6155.51 199.952   4
   4   6   0 6101.10 207.867  23
  -4   6   0 6242.82 214.524  21
   4   6   1 5145.75 170.622  70
   4  -6   1 4885.66 166.807  28
   4  -6   1 4225.34 157.559  36
   4   6   1 4749.83 177.334  61
  -4   6  -1 4413.14 170.158  66
  -4   6  -1 4397.62 163.314  54
   4   6   1 4152.53 151.305   9
   4  -6   1 4436.52 180.759  44
  -4   6  -1 4577.42 170.308  20
   4   6   1 4445.92 167.708  19
   4   6   1 4907.30 166.949   4
  -4   6  -1 4460.21 173.549  21
   4   6   1 4535.68 169.167  23
  -4   6  -2 1995.43 103.887  66
   4   6   2 2128.76 112.246  61
   4  -6   2 2186.10 101.789  28
  -4   6  -2 2012.91 107.745  21
   4   6   2 1772.13 97.5531  23
   4   6   2 1874.09 90.6660   9
  -4   6  -2 2014.37 107.277   7
   4  -6   2 2118.64 113.262  44
  -4   6  -2 1997.92 104.125  20
   4   6   2 1862.30 100.132  19
   4   6   2 2074.32 101.298  29
   4   6   2 2035.40 100.649  70
   4  -6   2 1757.81 92.8508  36
   4   6   2 1918.94 96.0300   4
   4   6   3 9561.41 273.791  89
  -4   6  -3 8622.58 263.937  66
   4   6   3 8887.98 258.217   4
  -4   6  -3 9022.18 278.709   3
   4   6   3 9094.40 263.296  29
   4   6   3 8727.00 261.177  70
   4   6   3 8183.25 257.184  23
  -4   6  -3 8936.56 272.233  21
   4  -6   3 8577.38 260.710  47
   4  -6   3 8967.34 279.843  44
  -4   6  -3 8852.68 267.355  20
   4  -6   3 8303.12 253.111  36
  -4   6  -3 9048.15 275.935   7
   4   6   3 8364.85 248.229   9
   4   6   4 36054.4 802.719  89
  -4   6  -4 32111.3 769.641  92
   4  -6   4 32142.3 764.745  90
  -4   6  -4 33838.5 788.105  66
  -4   6  -4 32936.0 796.486  21
   4  -6   4 33614.9 787.520  47
   4  -6   4 34228.0 810.640  44
  -4   6  -4 33578.2 793.542  20
   4   6   4 34270.8 789.698  29
   4  -6   4 33683.1 779.607  36
   4   6   4 33085.3 787.073  70
   4   6   4 34288.6 783.347   4
  -4   6  -4 34309.8 811.148   3
  -4   6  -4 34558.8 807.065   7
   4   6   4 33459.1 774.435   9
  -4   6  -5 563.448 59.8632   3
   4   6   5 553.789 52.2164   4
   4   6   5 526.888 55.7475  29
   4   6   5 608.946 56.4992  70
  -4   6  -5 487.451 54.0733  21
  -4   6  -5 577.979 61.3649   7
   4   6   5 506.592 48.8802   9
   4  -6   5 541.096 57.5032  44
   4  -6   5 483.702 49.9566  36
  -4   6  -5 588.075 58.8003  20
  -4   6  -5 536.190 49.9264  92
   4   6   5 435.186 54.0601  89
   4  -6   5 554.135 48.2040  90
   4   6   6 2698.20 122.798  70
   4   6   6 2796.47 127.703  25
   4   6   6 2808.18 125.905  29
   4  -6   6 2712.03 110.377  90
  -4   6  -6 2744.07 114.883  92
   4   6   6 2978.45 133.777  89
   4  -6   6 2893.39 134.121  44
  -4   6  -6 2645.05 124.064  20
   4   6   6 2715.90 134.901  61
  -4   6  -6 2840.11 127.916  21
   4   6   6 3080.25 122.745   4
  -4   6  -6 2922.82 141.173   3
   4  -6   6 2782.16 118.424  36
   4   6   7 156.443 34.9031  70
   4   6   7 281.730 42.6803  29
   4   6   7 247.609 48.7345  61
   4   6   7 224.034 40.3834  25
   4   6   7 206.697 41.9483  89
   4  -6   7 202.541 33.9235  90
  -4   6  -7 228.717 35.7352  92
   4  -6   7 233.654 39.7980  44
  -4   6  -7 189.110 36.5524  21
  -4   6  -7 212.294 38.4498  20
   4   6   7 252.463 37.3951   4
  -4   6  -7 217.254 42.0139   3
   4  -6   7 208.546 35.0460  36
   4   6   8 15895.6 446.023  70
   4   6   8 18462.0 477.045  61
   4   6   8 18707.4 446.992   4
  -4   6  -8 17114.0 477.668   3
   4   6   8 18247.3 463.197  77
  -4   6  -8 17085.4 434.888  92
   4  -6   8 17582.4 430.770  90
   4   6   8 17433.4 463.985  89
  -4   6  -8 17937.5 453.386  21
   4   6   8 16703.7 451.399  29
   4  -6   8 16165.0 450.856  44
  -4   6  -8 17967.8 453.960  20
   4   6   8 17414.8 460.331  25
   4  -6   8 17480.2 441.356  36
   4   6   9 4192.92 165.519  25
   4   6   9 4027.83 149.218   4
  -4   6  -9 4123.38 178.475   3
   4   6   9 4093.77 162.897  77
   4  -6   9 4052.83 141.215  90
  -4   6  -9 4016.26 144.987  92
   4   6   9 3813.61 164.268  89
   4   6   9 4353.37 174.864  61
  -4   6  -9 3781.69 150.557  21
  -4   6  -9 3732.00 168.844   7
   4   6   9 3833.86 145.131   9
  -4  -6  -9 4001.94 161.626  44
   4   6   9 4041.89 162.397  17
  -4   6  -9 4204.59 158.170  20
   4  -6   9 4202.53 149.748  36
   4  -6   9 4023.63 138.108  31
   4   6   9 3889.88 157.017  29
   4   6  10 3332.98 150.605  61
   4   6  10 3245.29 129.655   4
  -4   6 -10 3075.77 151.332   3
   4   6  10 3153.10 139.569  77
  -4   6 -10 3278.12 125.680  92
   4  -6  10 3201.06 121.134  90
   4   6  10 3114.55 141.566  25
   4   6  10 3160.63 126.095   9
  -4   6 -10 2944.71 146.696   7
  -4  -6 -10 3085.15 137.198  44
   4  -6  10 3210.52 118.997  31
   4  -6  10 3613.54 131.726  36
  -4   6 -10 3389.91 137.067  20
   4   6  10 2997.72 136.670  17
   4   6  11 117.770 35.2300  77
   4   6  11 135.052 36.6052  25
  -4   6 -11 140.054 38.2151  50
  -4   6 -11 90.0459 28.0095  20
   4  -6  11 143.676 28.4664  36
  -4   6 -11 112.447 34.8412   3
   4   6  11 93.3014 25.7271   4
   4  -6  11 123.059 25.6578  31
   4   6  11 130.285 37.7525  61
   4   6  11 142.876 31.1051   9
   4  -6  11 110.790 26.0401  90
  -4   6 -11 96.1100 27.0752  92
   4   6  12 24.3894 26.6427  77
   4  -6  12 38.2750 19.9766  31
  -4   6 -12 56.5482 28.8198   3
   4   6  12 14.4736 19.0357   4
   4   6  12 79.8274 35.0185  61
   4   6  12 3.31929 25.8857  25
  -4   6 -12 30.8055 26.7023  50
  -4   6 -12 39.5231 23.4514  20
   4  -6  12 22.5261 21.6020  36
   4   6  12 28.2952 20.9889   9
   4  -6  12 38.1356 21.7502  90
  -4   6 -12 94.3211 26.6029  92
   4   6  13 6103.53 216.507  61
   4  -6  13 5832.27 180.286  90
  -4   6 -13 6201.17 189.834  92
   4   6  13 6390.07 205.481  82
   4  -6  13 5932.24 181.047  31
  -4   6 -13 6315.10 229.459  50
  -4   6 -13 6120.27 197.545  20
   4   6  13 6166.39 194.303   9
   4   6  13 5899.99 204.865  77
   4   6  13 6023.76 213.418  25
   4  -6  13 6325.44 190.839  36
   4   6  14 77.8335 32.5060  61
   4  -6  14 41.6835 18.3165  31
  -4   6 -14 65.7325 22.4097  92
   4  -6  14 64.2378 20.9586  90
  -4   6 -14 62.6424 30.6852  50
  -4   6 -14 37.9921 21.1544  20
   4   6  14 57.2939 25.7687  82
   4   6  14 58.7397 22.6591   9
   4   6  14 81.9370 31.5886  25
   4  -6  14 33.0025 19.4957  36
   4   6  14 65.7507 26.1836  35
   4   6  15 135.358 34.6508  25
  -4   6 -15 148.921 37.1274  50
   4   6  15 109.839 28.3436  35
   4  -6  15 191.346 29.4209  36
   4  -6  15 133.802 24.6524  31
   4  -6  15 189.558 26.6697  90
  -4   6 -15 144.479 27.7473  92
   4   6  15 158.956 35.9347  61
   4   6  15 182.965 31.7705   9
   4   6  16 3436.11 126.123   9
   4   6  16 3587.32 144.867  25
  -4   6 -16 3287.28 148.362  50
   4  -6  16 3408.02 116.608  31
  -4   6 -16 3419.31 120.709  92
   4   6  17 2541.07 113.245  61
   4  -6  17 2547.60 93.2864  90
  -4   6 -17 2478.01 121.876  50
   4   6  17 2693.17 105.164   9
   4   6  18 4207.48 150.690  61
  -4   6 -18 4521.26 156.356  53
   4   6  18 4671.73 146.155   9
   4   6  18 4545.13 152.313  35
   4  -6  18 4419.79 132.405  90
  -4   6 -18 4509.87 137.974  92
  -4   6 -18 4518.60 168.842  50
   4   6  18 4835.63 164.490  25
  -4  -6 -18 4647.69 166.421  84
   4  -6  18 4431.33 134.862  31
  -4  -6 -19 1789.38 89.8061  84
   4  -6  19 1679.94 66.4334  90
  -4   6 -19 1761.05 70.7950  92
   4  -6  19 1787.66 70.1995  31
   4   6  19 1831.38 77.2810   9
  -4   6 -19 1829.47 85.7130  53
   4   6  19 1981.06 92.0921  25
   4   6  19 1831.52 82.2252  35
  -4  -6 -20 1207.58 67.0459  84
   4  -6  20 1061.33 45.7139  90
  -4   6 -20 938.444 46.4409  92
   4   6  20 1126.80 59.4670  35
   4   6  20 1132.09 63.7039  25
   4  -6  20 1102.13 49.8033  31
   4   6  20 1167.60 56.0261   9
  -4   6 -20 1056.38 60.0014  53
  -4   6 -21 748.780 44.2448  67
  -4   6 -21 646.735 32.1745  73
   4   6  21 696.782 42.9584  35
  -4   6 -21 717.715 45.9577  53
  -4  -6 -21 697.571 47.3022  84
   4   6  21 733.653 48.2002  25
  -4  -6 -21 741.033 48.4202  22
  -4   6 -22 576.165 26.3873  73
  -4   6 -22 643.292 37.6251  67
   4   6  22 658.564 40.8691  25
  -4  -6 -22 613.682 39.2802  22
   4   6  23 147.740 19.3784  25
  -4   6 -23 152.418 18.3465  67
   4   6  24 24.7018 8.56862  25
  -4   6 -24 18.5307 8.00632  67
  -4   6 -24 9.07164 7.45303  69
  -4   8  18 828.997 36.8405  35
  -4   8  18 835.422 35.3888  25
  -4   8  17 66.1700 14.8858  82
   4   8 -17 57.7776 12.7619  70
  -4   8  17 69.6161 16.1617  25
   4   8 -17 76.0183 15.8020  59
   4   8 -17 59.3031 10.6499  64
  -4   8  16 3225.45 100.815  82
   4   8 -16 3278.51 94.2816  70
  -4   8  16 2989.83 100.946  25
   4   8 -16 3012.50 95.8606  23
   4   8 -16 3149.98 99.3549  59
  -4   8  16 2884.77 93.9735  61
   4   8 -16 2868.47 84.3751  64
  -4   8  15 148.199 24.8096  82
   4   8 -15 120.684 16.4703  38
   4   8 -15 161.533 22.2523  70
  -4   8  15 150.000 26.2997  25
   4   8 -15 147.027 23.4740  23
   4   8 -15 140.751 24.2496  59
   4   8 -15 117.558 17.0266  64
  -4   8  14 317.053 33.6484  82
   4   8 -14 270.192 24.0614  38
   4   8 -14 349.505 31.9683  68
   4   8 -14 357.499 31.2783  70
   4   8 -14 310.145 28.8489  69
  -4   8  14 311.703 35.8477  25
   4   8 -14 340.807 33.9044  23
   4   8 -14 350.002 26.5752  64
   4   8 -14 328.314 33.8568  59
   4   8 -13 68.8780 19.6248  19
  -4   8  13 130.803 27.3074  82
   4   8 -13 79.0704 17.2582  38
   4   8 -13 104.837 22.6837  68
   4   8 -13 127.906 23.2767  70
   4   8 -13 80.7083 19.8853  69
   4   8 -13 108.240 25.3961  59
   4   8 -13 102.066 17.8126  64
  -4   8  13 112.120 27.1720  25
   4   8 -13 124.354 26.7046  23
   4   8 -12 1027.24 61.8250  23
   4   8 -12 913.303 55.2793  19
  -4   8  12 948.529 60.5167  82
   4   8 -12 832.631 44.7727  38
   4   8 -12 930.513 58.0381  51
  -4   8  12 1007.16 64.4573  25
   4   8 -12 962.920 55.0896  68
   4   8 -12 929.113 50.8665  69
   4   8 -12 1066.18 56.8542  70
   4   8 -12 818.552 44.2295  64
  -4   8  11 33.5597 22.0746  25
   4   8 -11 19.3371 21.6742  23
  -4   8  11-2.18512 20.6194  82
   4   8 -11 4.97359 13.8674  38
   4   8 -11 34.0453 19.3433  19
   4   8 -11 6.24493 18.1859  51
   4   8 -11 5.13564 19.4144  68
   4   8 -11 7.11538 17.3105  70
   4   8 -11 3.03000 18.9760  69
   4   8 -11-10.8027 16.9446  64
   4   8 -10 15.9036 23.7021  23
  -4   8  10 22.9221 25.6931  25
   4   8 -10 54.6067 23.4362  19
  -4   8  10-4.61555 21.2529  82
   4   8 -10 11.8339 14.1573  38
   4   8 -10 18.9751 19.0095  70
   4   8 -10 14.3553 18.5989  68
   4   8 -10-1.57522 18.2542  69
   4   8 -10 17.5061 20.3196  51
   4   8 -10 4.97560 13.8745  64
   4   8  -9 7953.31 240.794  51
  -4   8   9 8305.76 246.783  82
   4   8  -9 8716.62 249.515  23
   4   8  -9 8617.11 241.881  19
   4   8  -9 8461.60 234.001  68
   4   8  -9 8176.21 225.570  69
  -4   8   9 8570.42 256.800  25
   4   8  -8 6093.48 201.061  51
   4   8  -8 6647.40 203.787  19
  -4   8   8 6319.19 205.785  82
   4   8  -8 7123.42 212.092  23
  -4   8   8 6391.80 207.078  39
   4   8  -8 7292.70 204.717  70
  -4   8   8 6766.66 217.560  25
   4   8  -7 7765.24 209.251  29
   4   8  -7 7548.43 220.798  19
  -4   8   7 6854.63 220.603  82
   4   8  -7 6849.92 217.817  51
   4   8  -6 11345.2 291.814  29
   4   8  -6 10839.6 303.081  19
   4   8  -6 10536.3 303.524  51
   4   8  -5 2773.10 107.809  29
   4   8  -5 2588.38 115.297  51
   4   8  -5 2745.49 112.627  59
   4   8  -4 940.873 61.9391  59
   4   8  -4 1060.32 62.7185  29
  -4   8   4 1100.63 72.1791   7
  -4   8   3 317.787 42.4387   7
   4   8  -3 299.231 39.6190  57
  -4   8   3 325.837 44.2317  39
   4   8  -3 328.656 42.0881  70
   4  -8  -3 243.298 38.5008  28
   4   8  -3 309.418 36.8069  59
   4  -8  -3 297.715 39.4195  47
   4  -8  -2 1555.84 82.9570  47
  -4   8   2 1531.78 89.6191  39
   4   8  -2 1364.12 81.8399  89
  -4   8   2 1552.19 87.7270   7
   4   8  -2 1508.68 82.7545  70
   4  -8  -2 1502.76 84.9696  28
   4   8  -2 1445.91 83.3921  57
   4   8  -1 473.570 46.3133  48
   4  -8  -1 658.899 53.5373  47
  -4   8   1 711.483 61.7842  39
   4   8  -1 605.588 56.0922  89
  -4   8   1 679.509 60.0740   7
   4   8  -1 685.332 55.3720  70
   4  -8  -1 682.319 56.5945  28
   4   8  -1 591.257 50.1193  54
   4   8   0 2117.87 96.7966  48
   4  -8   0 2184.83 99.1963  47
  -4   8   0 2300.51 111.480   7
  -4   8   0 2299.58 111.618  39
   4   8   0 2336.35 108.100  89
   4   8   0 2328.02 105.318  70
   4   8   0 2365.48 101.543  54
   4  -8   0 2338.14 106.067  28
   4   8   1 660.446 51.6045  48
  -4   8  -1 736.805 62.3110   7
  -4   8  -1 664.249 58.9475  39
   4   8   1 732.628 59.6212  89
   4   8   1 559.895 53.1488  61
   4  -8   1 690.258 56.9839  28
   4   8   1 669.765 52.5478  54
   4   8   1 713.716 57.1262  70
   4   8   2 208.748 31.5797  54
  -4   8  -2 181.695 36.4886   7
   4   8   2 228.153 37.6558  61
   4  -8   2 179.007 35.5150  28
   4   8   2 307.538 35.5399  48
   4   8   2 233.372 35.3441  70
  -4   8  -3 37.0297 24.2083   7
   4   8   3 76.4017 27.1466  61
   4   8   3 20.2358 17.7128  48
   4   8   3 42.7583 21.7438  54
  -4   8  -4 1246.24 79.7108   7
  -4   8  -4 1147.99 65.1007  19
   4   8   4 1193.05 75.6609  61
   4   8   4 1083.82 63.2724  48
   4   8   4 1301.31 71.2779  54
   4   8   5 1261.00 77.2899  61
   4   8   5 1121.28 73.6356  17
  -4   8  -5 1070.86 62.9558  19
   4   8   5 1057.47 73.2824  57
   4   8   5 1120.02 66.4119  54
  -4   8  -5 1153.13 76.4016   7
  -4   8  -6 4678.16 162.955  39
   4   8   6 5025.71 173.097  61
   4   8   6 4531.79 163.483  17
  -4   8  -6 4615.01 169.825   7
   4   8   6 5142.04 173.839  57
   4   8   6 4812.62 156.534  54
  -4   8  -7 1209.60 77.3473   7
  -4   8  -7 1327.83 74.0940  39
   4  -8   7 1336.82 72.1664  28
   4   8   7 1404.84 81.2431  57
   4   8   7 1239.61 68.0698  54
   4   8   7 1306.53 79.0078  61
   4   8   7 1366.62 75.7372  17
   4   8   8 31.2010 21.2786  17
  -4   8  -8 20.6411 18.6955  39
  -4   8  -8 33.5478 21.9154  50
   4   8   8 2.47756 23.0102  61
   4   8   8 24.4893 17.2100  54
   4  -8   8 41.4157 21.3557  28
   4  -8   9 131.242 26.2031  28
   4   8   9 143.429 25.4754  54
  -4   8  -9 114.879 28.2866  50
   4   8   9 135.826 31.7740  61
   4   8   9 97.8060 23.3560  17
   4   8  10 5373.67 154.684  54
   4  -8  10 5252.92 153.005  28
  -4   8 -10 4683.39 163.401  50
   4   8  10 5160.12 168.161  61
  -4   8 -10 4481.64 136.631  68
   4   8  11 77.4439 19.9860  54
   4  -8  11 10.6453 15.9830  28
  -4   8 -11 42.6810 21.3891  50
   4   8  11 39.9129 24.7327  61
  -4   8 -11 27.0313 13.3474  68
   4   8  12 699.403 43.8795  54
   4  -8  12 721.462 43.3954  28
  -4   8 -12 733.661 50.6507  50
   4   8  12 761.652 52.3592  61
  -4   8 -12 633.609 37.4171  68
   4  -8  13 202.521 23.7668  28
   4   8  13 234.439 30.8603  61
   4   8  13 195.646 28.8781  57
  -4   8 -13 166.414 20.1545  68
   4  -8  14 1201.40 51.7780  28
   4   8  14 1272.79 61.1670  61
   4   8  14 1344.95 62.4863  57
  -4   8 -14 1237.17 49.3086  68
  -4   8 -15 302.405 21.6462  68
   4  -8  15 249.813 22.0239  28
  -4   8 -15 280.495 27.0358  19
  -4  -8 -15 270.945 27.4548  84
   4   8  15 322.898 29.3266  57
  -4   8 -16 564.177 27.4154  68
  -4   8 -16 748.299 35.6361  19
   4   8  16 737.845 36.9883  57
   4  -8  16 509.755 26.4320  28
  -4  -8 -16 685.540 37.4850  84
  -4  -8 -17 792.040 35.0079  22
  -4   8 -17 794.987 33.8045  19
  -4  -8 -17 754.503 33.9840  84
   5   1 -31 12082.7 275.831  56
   5   1 -31 11978.7 275.978  37
   5   1 -30 247.265 19.4644  37
   5   1 -30 243.908 24.4754  74
   5   1 -30 251.279 20.9027  24
   5  -1 -30 205.082 19.7972  24
   5   1 -30 232.572 20.7396  71
   5  -1 -30 215.394 20.5482  71
   5   1 -30 226.095 19.2945  56
   5  -1 -30 246.821 20.1339  56
   5  -1 -30 248.174 23.9070  87
   5   1 -29 8535.29 200.711  37
   5   1 -29 8457.89 219.429  74
   5  -1 -29 8207.35 208.163  24
   5   1 -29 8152.51 206.849  24
   5   1 -29 8480.94 204.717  71
   5  -1 -29 8172.95 206.309  71
   5  -1 -29 8309.84 200.887  56
   5   1 -29 8366.93 199.814  56
   5  -1 -29 8579.59 212.365  87
   5  -1 -28 2146.83 88.1919   6
   5   1 -28 2133.28 87.3594   6
   5   1 -28 2328.00 78.3596  37
   5  -1 -28 2057.22 84.2687  34
   5  -1 -28 2106.17 73.7495  37
   5   1 -28 2155.22 74.4555  78
   5   1 -28 2206.24 94.3812  74
   5   1 -28 2249.72 84.7681  24
   5  -1 -28 2169.49 85.1117  24
   5   1 -28 2220.15 80.7047  71
   5  -1 -28 2119.50 81.8321  71
   5  -1 -28 2207.06 77.4671  56
   5   1 -28 2298.64 77.5939  56
   5  -1 -28 2372.69 88.6185  87
   5  -1 -27 6421.57 191.894   6
   5   1 -27 6503.19 190.719   6
   5   1 -27 6603.24 175.030  37
   5  -1 -27 5875.18 168.530  37
   5  -1 -27 6375.82 191.306  34
   5   1 -27 6612.48 172.449  78
   5   1 -27 6437.01 200.309  74
   5  -1 -27 5854.28 189.133  74
   5  -1 -27 6491.49 188.893  87
   5   1 -27 7112.56 191.119  87
   5   1 -27 6619.09 181.086  71
   5  -1 -27 6007.80 179.477  71
   5   1 -27 6255.28 169.469  58
   5   1 -27 6537.58 174.970  56
   5   1 -27 6616.40 187.493  24
   5  -1 -27 6453.42 190.079  24
   5  -1 -26 55.6345 24.8258   6
   5   1 -26 39.0557 22.3477   6
   5  -1 -26 10.3460 21.3129  52
   5   1 -25 10378.4 285.833   6
   5  -1 -25 10122.1 283.612  87
   5   1 -25 10716.4 283.404  87
   5  -1 -25 10266.9 292.156  34
   5  -1 -25 10763.8 297.780  33
   5   1 -25 10101.6 264.174  56
   5  -1 -25 10440.9 285.140  52
   5   1 -25 9924.62 260.153  41
   5   1 -25 10513.2 293.285  34
   5   1 -25 10296.3 265.666  37
   5   1 -25 10198.7 273.191  71
   5   1 -25 10259.4 282.648  24
   5  -1 -25 9919.51 285.188  24
   5  -1 -25 10640.7 312.017  18
   5  -1 -24 298.664 50.3396  26
   5   1 -24 248.922 39.9561  26
   5   1 -24 214.338 34.2403  87
   5   1 -24 229.620 30.0453  56
   5  -1 -24 164.922 32.8257  52
   5  -1 -24 277.316 45.1959  18
   5   1 -24 220.088 28.9259  37
   5   1 -24 207.353 31.5769  71
   5  -1 -24 182.209 33.8263  87
   5  -1 -24 220.805 40.0286  33
   5  -1 -24 243.443 41.2046  34
   5   1 -24 288.840 42.6670  34
   5  -1 -24 227.822 36.8421  24
   5   1 -24 231.856 35.9568  24
   5  -1 -23 2294.43 106.400  52
   5   1 -23 2354.65 100.317  71
   5   1 -23 2306.12 104.215  87
   5  -1 -23 2494.45 127.020  18
   5  -1 -23 2375.33 115.259   2
   5   1 -23 2246.89 112.023   2
   5  -1 -23 2289.03 113.929  34
   5  -1 -23 2197.82 113.032  33
   5  -1 -23 2257.20 107.901  24
   5   1 -23 2291.03 106.542  24
   5   1 -23 2220.61 114.139  26
   5  -1 -23 2038.37 121.436  26
   5   1 -23 2288.16 112.465  34
   5   1 -23 2209.19 92.0385  37
   5   1 -22 58.5580 30.4630  26
   5  -1 -22 38.9792 32.4471  26
   5   1 -22 52.1426 25.2326  87
   5  -1 -22 26.0952 25.0235  52
   5   1 -22 40.8737 19.9897  52
   5  -1 -22 43.9607 31.4151  18
   5   1 -22 38.9402 33.4129  18
   5  -1 -22 49.4216 27.4907   2
   5   1 -22 27.1860 25.4046   2
   5  -1 -22 30.7288 26.1003  33
   5   1 -22 44.6431 28.9720  34
   5  -1 -22 46.1276 27.1238  34
   5  -1 -22 21.8914 23.4718  24
   5   1 -22 31.5401 24.2161  24
   5   1 -22 40.4473 20.7499  37
   5   1 -22 34.6481 21.8586  71
   5   1 -22 33.6348 19.0734  73
   5   1 -21 4219.27 172.103  18
   5  -1 -21 4015.07 172.514  18
   5  -1 -21 4032.25 159.220   2
   5   1 -21 3998.31 157.093   2
   5   1 -21 3880.83 131.851  73
   5   1 -21 3906.98 140.592  71
   5   1 -21 4023.23 149.102  87
   5  -1 -21 4078.90 177.862  26
   5   1 -21 3839.78 161.687  26
   5  -1 -21 3788.78 157.644  34
   5  -1 -21 3786.19 157.627  33
   5   1 -21 4203.49 161.982  33
   5   1 -21 4238.55 162.866  34
   5   1 -21 4086.58 152.739  24
   5   1 -20 1863.20 95.6062  24
   5   1 -20 1858.74 89.0887  52
   5  -1 -20 1843.13 110.839  18
   5   1 -20 2003.09 112.619  18
   5  -1 -20 1895.11 102.560   2
   5   1 -20 2041.21 103.733   2
   5   1 -20 1781.53 80.9184  73
   5   1 -20 1996.60 92.4930  67
   5   1 -20 1743.86 86.5034  71
   5   1 -20 2015.89 97.2746  87
   5  -1 -20 1977.55 106.009  34
   5   1 -20 2164.95 108.810  33
   5  -1 -20 1891.08 103.366  33
   5   1 -20 1917.42 103.743  34
   5   1 -20 1844.66 107.410  26
   5  -1 -20 1806.57 114.334  26
   5   1 -19 36576.9 848.975  34
   5   1 -19 36773.6 849.441  33
   5  -1 -19 34999.1 847.002  33
   5  -1 -19 35696.9 851.134  34
   5  -1 -19 36665.4 865.237  76
   5   1 -19 36971.4 827.176  67
   5   1 -19 35071.0 828.632  87
   5  -1 -19 35023.7 875.140  26
   5   1 -19 34405.0 855.951  26
   5  -1 -19 36473.7 836.694  52
   5   1 -19 36148.2 821.650  52
   5   1 -19 37468.1 865.256  18
   5  -1 -19 37008.1 887.387  15
   5  -1 -19 35441.8 864.104  18
   5   1 -19 37103.1 886.205  15
   5  -1 -19 37003.1 851.095   2
   5   1 -19 36482.7 848.467   2
   5   1 -19 37023.6 846.625   5
   5  -1 -19 37553.5 849.595   5
   5   1 -19 35470.4 835.780  24
   5  -1 -18 46.1555 33.2684  76
   5   1 -18 62.0749 31.4791  34
   5  -1 -18 49.4538 26.5786  34
   5   1 -18 30.7495 28.4075  33
   5  -1 -18 27.8518 23.1943  40
   5   1 -18 45.1413 22.0006  67
   5  -1 -18 32.7023 31.1622  26
   5   1 -18 106.338 35.5365  26
   5   1 -18 36.8238 24.7797  24
   5   1 -18 44.0977 19.2319  52
   5  -1 -18 41.2360 25.4830  52
   5  -1 -18 24.2032 25.3909   5
   5   1 -18 73.4523 30.0880   5
   5  -1 -18 23.2922 30.6539  18
   5   1 -18 27.2486 36.1542  15
   5   1 -18 35.2753 27.7684  18
   5  -1 -18 27.6436 36.0719  15
   5   1 -18 32.1302 22.3500  87
   5  -1 -18 70.1411 30.7636   2
   5   1 -18 57.4813 25.8433   2
   5  -1 -18 35.0665 21.5035  11
   5   1 -17 11972.0 329.522  34
   5   1 -17 12179.3 328.497  33
   5  -1 -17 11200.3 325.741  34
   5  -1 -17 11263.5 335.050  76
   5  -1 -17 11498.3 342.281  79
   5   1 -17 12230.7 311.910  67
   5  -1 -17 11874.7 327.244   2
   5   1 -17 11980.1 326.596   2
   5  -1 -17 11721.5 310.240  11
   5  -1 -17 11642.5 316.529  52
   5   1 -17 12239.6 306.206  52
   5   1 -17 11246.5 310.193  87
   5  -1 -17 11941.6 355.629  15
   5   1 -17 12038.8 337.837  18
   5   1 -17 12248.4 356.226  15
   5  -1 -17 12331.6 327.512   5
   5   1 -17 12381.7 325.958   5
   5   1 -17 11205.9 314.954  24
   5  -1 -17 11323.9 324.322  40
   5  -1 -16 25.2155 25.1493  79
   5   1 -16 14.6636 22.3390  76
   5   1 -16 29.7433 20.0187  67
   5   1 -16 72.8612 27.9455  63
   5   1 -16 2.20549 17.2122  24
   5   1 -16 71.9092 20.2912  52
   5  -1 -16 21.8150 20.2713  52
   5  -1 -16 36.2009 24.0182   5
   5   1 -16 58.8259 24.7187   5
   5   1 -16 51.8921 27.4299  18
   5   1 -16 69.5992 32.8469  15
   5  -1 -16 77.8007 33.6430  15
   5  -1 -16 37.5076 24.1635   2
   5   1 -16 53.6287 24.2595   2
   5  -1 -16 26.0693 21.7093  34
   5   1 -16 20.4393 21.9174  34
   5   1 -16 17.6125 23.1835  33
   5  -1 -16 170.815 28.2274  11
   5   1 -16 24.6142 17.0885  87
   5   1 -16 44.4727 32.2905  88
   5  -1 -15 8015.46 237.090   2
   5   1 -15 8217.17 236.494   2
   5  -1 -15 7711.52 224.304  11
   5  -1 -15 8232.25 236.867   5
   5   1 -15 8365.11 235.478   5
   5  -1 -15 7810.44 228.643  52
   5   1 -15 8087.04 219.822  52
   5   1 -15 8239.28 231.091  51
   5  -1 -14 11427.5 299.271   2
   5   1 -14 11143.7 297.579   2
   5  -1 -14 11086.1 288.324  11
   5  -1 -14 10508.6 286.795   8
   5  -1 -14 11718.1 299.455   5
   5   1 -14 11288.1 295.930   5
   5  -1 -14 10845.0 289.659  52
   5   1 -14 11071.3 279.963  52
   5   1 -14 10895.7 289.647  51
   5  -1 -13 7179.84 206.516   2
   5   1 -13 7162.20 205.255   2
   5  -1 -13 6854.20 197.070  11
   5   1 -13 7288.47 204.658   5
   5  -1 -13 6718.75 198.224   8
   5  -1 -13 7222.51 205.401   5
   5  -1 -13 6790.22 198.385  52
   5   1 -13 6800.00 197.685  51
   5   1 -13 6921.96 189.882  52
   5  -1 -12 7207.91 203.710   2
   5   1 -12 6988.57 200.772   2
   5  -1 -12 7074.26 196.301  11
   5  -1 -12 6916.86 196.775  52
   5   1 -12 6676.09 193.621  51
   5   1 -12 6984.09 188.252  52
   5  -1 -12 7340.64 203.325   5
   5   1 -12 7023.06 201.050   5
   5  -1 -11 8229.19 221.028  11
   5  -1 -11 8401.21 223.659  52
   5   1 -11 8416.59 226.494   5
   5  -1 -11 8508.17 228.171   5
   5   1 -11 8130.11 220.103  51
   5   1 -11 8466.57 214.558  52
   5  -1 -10 139.987 21.9331  52
   5   1 -10 152.550 22.6268  51
   5   1 -10 126.766 19.7294  52
   5  -1 -10 179.815 24.5822  11
   5  -1  -9 8025.46 214.601   2
   5  -1  -9 7771.87 209.862  11
   5  -1  -9 7955.85 211.032  52
   5  -1  -8 15235.0 361.935  11
   5   1  -8 15288.2 360.255   6
   5  -1  -8 15281.0 361.593  52
   5  -1  -8 15491.8 366.090   2
   5   1  -8 15884.8 366.484   2
   5  -1  -7 5953.62 163.719   2
   5   1  -7 6251.86 165.477   2
   5  -1  -7 5767.06 160.191  11
   5  -1  -7 6175.56 162.546  52
   5  -1  -7 5845.60 159.433   6
   5   1  -7 5913.69 159.821   6
   5  -1  -6 25955.3 578.592   2
   5   1  -6 26454.3 580.121   2
   5  -1  -6 25564.9 576.341  11
   5  -1  -6 26832.6 576.914  52
   5  -1  -6 25061.1 573.512   6
   5   1  -6 25979.4 574.902   6
   5  -1  -5 1182.50 52.1281   2
   5   1  -5 1092.44 51.9421   2
   5  -1  -4 11605.1 273.013   2
   5   1  -4 11761.6 274.372   2
   5   1  -4 11420.3 278.383   1
   5  -1  -4 11079.0 277.825   1
   5  -1  -4 11132.1 265.902  43
   5   1  -3 2429.28 82.5775   1
   5  -1  -3 2355.61 82.7829   1
   5  -1  -3 2417.84 80.3332   2
   5  -1  -3 2472.54 75.8627  43
   5   1  -2 18023.7 401.267   1
   5  -1  -2 16695.0 396.980   1
   5  -1  -2 17639.7 390.146  43
   5   1  -1 3414.20 100.224   1
   5  -1  -1 3410.47 101.395   1
   5  -1  -1 3172.98 93.0387  43
  -5   1   0 4806.34 124.815   3
   5  -1   0 4667.61 125.261  43
   5   1   0 4796.82 126.593  43
  -5   1  -1 8094.32 194.079   3
   5  -1   1 8163.90 194.332  43
   5   1   1 7612.54 193.474  43
  -5   1  -2 1582.59 60.1527   3
   5  -1   2 1633.55 58.2244  43
   5   1   2 1606.26 57.7910  43
   5   1   3 492.646 26.9854   4
  -5   1  -3 509.644 32.9156   3
   5  -1   3 533.398 31.5409  43
   5   1   4 14983.9 340.551   4
  -5   1  -4 15136.3 358.047   3
   5   1   4 14765.1 358.695  10
   5   1   4 15956.4 366.360  13
   5  -1   4 15135.2 362.383  13
   5  -1   4 15280.8 360.666  47
   5   1   4 15854.4 348.443  43
   5  -1   4 15643.6 352.455  43
   5   1   5 1715.93 55.3507   4
  -5   1  -5 1771.03 71.4404   3
   5  -1   5 1764.65 72.3804  13
   5   1   5 1682.02 70.5552  10
   5   1   5 1758.24 73.5276  13
   5  -1   5 1763.37 65.1371  43
   5   1   5 1838.94 62.0075  43
   5   1   6 2331.75 67.7296   4
  -5   1  -6 2229.22 85.4785   3
   5   1   6 2288.07 88.0359  13
   5   1   6 2096.67 83.7674  10
   5  -1   6 2267.23 85.7201  13
   5   1   6 2316.67 83.9785  14
   5   1   6 2251.07 73.7829  43
   5   1   7 25475.5 551.910   4
  -5   1  -7 25011.0 583.776   3
   5   1   7 25823.9 583.124  10
   5   1   7 25290.0 576.238  14
   5  -1   7 25302.0 579.660  13
   5   1   7 25675.2 587.434  13
  -5   1  -7 25380.2 577.958  50
   5   1   7 26044.2 563.489  43
   5   1   8 63680.4 1364.27   4
  -5   1  -8 65334.4 1404.64   3
  -5   1  -8 65515.5 1396.82  50
   5   1   8 67115.4 1378.79  43
   5   1   8 65643.8 1401.11  10
   5   1   8 64228.5 1391.39  14
   5  -1   8 62493.0 1395.15  13
   5   1   9 145.621 18.1260  43
  -5   1  -9 125.761 23.9115  50
   5   1   9 128.370 23.9273  10
   5   1   9 97.6539 20.1259  14
   5  -1   9 136.884 24.1228  13
   5   1  10 310.993 25.7724  43
  -5   1 -10 336.464 34.9488  50
   5   1  10 381.476 37.0748  10
   5  -1  10 319.025 33.1532  13
  -5   1 -11 7212.93 212.153  50
  -5   1 -11 7193.70 219.330   3
   5  -1  11 7212.30 205.656  13
   5   1  11 7636.58 215.775  10
  -5   1 -12 5795.55 180.930  50
  -5   1 -12 5562.75 186.292   3
   5   1  12 5711.57 179.632  10
   5  -1  12 5452.10 170.007  13
  -5   1 -13 10872.8 314.468   3
   5   1  13 11339.7 277.791  43
  -5   1 -13 11229.2 307.878  50
   5   1  13 11554.1 307.048  10
  -5   1 -14 980.127 67.0379  50
   5   1  14 1015.95 66.0955  10
  -5   1 -14 841.705 65.9087   3
   5   1  15 6834.53 212.055  10
  -5   1 -15 6551.16 229.382   2
  -5  -1 -15 6252.97 227.375   2
  -5  -1 -15 6925.85 217.294  84
   5  -1  15 6902.33 202.035  80
   5  -1  15 6214.62 189.750  91
   5   1  15 6649.82 211.598  25
   5  -1  15 6778.28 203.972  25
  -5  -1 -15 6544.75 211.852  22
  -5   1 -15 6703.67 208.860  22
   5  -1  15 6699.87 204.367  35
   5   1  15 6867.26 209.760  35
   5   1  16 2230.67 104.472  10
   5  -1  16 1874.57 96.5532  10
  -5  -1 -16 2212.20 121.326   2
  -5   1 -16 2006.06 115.842   2
   5  -1  16 2046.76 94.5549  80
  -5  -1 -16 2160.96 106.936  84
   5  -1  16 2148.78 91.0580  91
   5   1  16 2007.55 96.6228  80
   5   1  16 1904.04 98.8694  25
   5  -1  16 2035.02 96.4831  25
  -5   1 -16 2182.47 101.749  22
  -5  -1 -16 2079.34 103.684  22
   5  -1  16 2215.20 99.8445  35
   5   1  16 2077.84 101.501  35
  -5  -1 -17 304.727 41.1503  22
  -5   1 -17 150.819 33.0142  22
   5   1  17 170.380 34.1928  25
   5  -1  17 155.120 31.6137  25
   5  -1  17 120.036 28.3876  10
   5   1  17 170.572 32.8410  10
   5  -1  17 177.397 31.7667  80
   5   1  17 141.904 32.3417  80
   5   1  17 171.295 34.5827  35
   5  -1  17 150.710 30.5698  35
  -5  -1 -17 177.587 35.8702  84
  -5  -1 -17 201.356 44.9022   2
  -5   1 -17 101.176 38.0173   2
   5  -1  17 164.099 28.3252  91
  -5   1 -17 131.847 35.3511  12
  -5  -1 -17 213.020 42.9688  12
  -5   1 -18 10804.3 333.184  12
   5   1  18 11274.4 310.757  10
  -5  -1 -18 10522.7 330.007  12
   5  -1  18 10528.2 303.728  10
   5   1  18 11130.8 310.803  35
   5  -1  18 11238.2 301.123  80
   5   1  18 10267.2 300.974  80
  -5  -1 -18 10937.4 315.838  84
   5   1  18 10491.8 307.666  25
   5  -1  18 11042.1 302.800  25
  -5  -1 -18 11103.0 342.054   2
  -5   1 -18 10894.7 338.624   2
  -5  -1 -18 10665.1 312.122  22
  -5   1 -18 11402.6 310.091  22
   5  -1  18 10693.7 290.556  91
   5  -1  19 722.300 58.5830  25
   5   1  19 891.149 68.1881  25
   5  -1  19 768.512 57.1469  91
   5  -1  19 795.707 56.6527  43
  -5  -1 -19 1004.02 84.1070   2
  -5   1 -19 721.523 73.4118   2
  -5  -1 -19 766.903 65.8997  84
   5  -1  19 901.873 62.7143  80
   5   1  19 716.706 60.3982  80
  -5   1 -19 752.363 62.0741  22
  -5  -1 -19 823.208 66.6029  22
   5   1  19 811.292 65.5607  35
   5  -1  20 8417.63 250.963  25
   5   1  20 8436.48 258.557  25
   5  -1  20 8224.13 240.474  91
   5  -1  20 8543.28 244.222  43
  -5   1 -20 9231.76 260.887  22
  -5  -1 -20 8331.82 259.530  22
  -5  -1 -20 8012.40 283.870   2
  -5   1 -20 8774.85 289.712   2
  -5  -1 -20 8331.14 280.463  12
  -5   1 -20 8398.20 281.104  12
   5   1  20 8471.94 258.880  35
   5   1  20 8211.39 252.701  80
   5  -1  20 8544.17 249.721  80
  -5  -1 -20 8864.74 266.038  84
   5  -1  21 17851.5 442.814  25
   5   1  21 17198.6 450.475  25
   5   1  21 17601.9 447.838  80
   5  -1  21 17777.4 441.931  80
  -5  -1 -21 17470.0 455.396  84
  -5  -1 -21 17445.3 477.573  12
  -5   1 -21 17749.0 480.055  12
   5   1  21 17480.2 450.730  35
  -5  -1 -21 16015.7 477.167   2
  -5   1 -21 17082.7 482.227   2
   5  -1  21 17342.8 433.184  91
  -5   1 -21 17957.8 448.318  22
  -5  -1 -21 17625.8 453.566  22
  -5  -1 -22 8747.39 259.581  22
   5   1  22 8966.12 261.049  35
  -5   1 -22 8539.75 281.089  12
  -5  -1 -22 8584.19 281.497  12
   5  -1  22 8322.73 241.100  91
   5  -1  22 8716.07 251.028  25
   5   1  22 8452.56 256.181  25
   5   1  22 8694.90 252.301  46
  -5  -1 -22 8993.05 263.675  84
   5   1  22 8373.38 253.456  80
  -5  -1 -23 10245.3 287.379  22
   5   1  23 10431.7 289.860  35
  -5  -1 -23 10381.1 313.759  12
  -5   1 -23 10518.0 315.280  12
   5  -1  23 10294.3 275.047  91
   5   1  23 9241.69 270.410  91
   5   1  23 10007.7 283.473  80
   5  -1  23 10426.5 280.655  25
   5   1  23 10005.8 285.599  25
   5   1  23 10656.5 283.945  46
  -5  -1 -24 447.516 53.2942   5
  -5   1 -24 473.761 52.2556   5
   5  -1  24 592.207 45.6193  91
   5   1  24 519.297 43.6018  91
   5   1  24 470.119 45.2765  25
   5  -1  24 535.202 44.8552  25
   5   1  24 608.144 50.3764  80
   5   1  24 537.902 48.6204  35
   5  -1  25 1874.01 80.5521  25
  -5  -1 -25 1599.65 92.9279   5
  -5   1 -25 1780.56 95.2136   5
  -5  -1 -26 419.824 45.6804   5
  -5   1 -26 447.838 45.6005   5
   5   1  26 517.961 40.7750  80
   5   1  26 405.196 37.1858  25
   5  -1  26 489.834 37.2972  25
   5  -1  26 534.306 38.9049  91
   5   1  26 478.271 37.8353  91
   5   1  27 12159.2 285.147  91
   5  -1  27 12435.9 284.347  91
  -5   1 -27 11490.4 302.001   5
  -5  -1 -27 10435.2 297.835   5
   5  -1  27 11090.9 277.599  25
   5   1  27 11598.3 285.632  25
   5   1  28 43.6138 14.9664  91
   5  -1  28 7.59394 10.5728  25
   5   1  28 21.9282 13.2962  25
   5   1  28 4.50482 14.0455  16
   5  -1  28 7.61669 13.5087  16
   5   1  29 2935.84 82.2629  16
   5  -1  29 2720.71 79.7424  16
   5   1  29 2726.48 77.9590  55
   5   1  29 2911.31 81.3341  91
   5  -1  30 551.498 22.8135  31
   5  -3 -30 21.9493 6.71762  71
   5   3 -29 3631.03 89.1323  41
   5   3 -29 3773.58 90.7192  78
   5  -3 -29 3496.78 94.8296  71
   5   3 -29 3662.91 93.8368  24
   5  -3 -29 3427.61 96.9130  87
   5   3 -29 3660.42 89.8249  58
   5   3 -28 170.409 25.3877  74
   5   3 -28 209.509 20.4951  78
   5  -3 -28 146.815 19.6739  24
   5   3 -28 190.717 22.1632  24
   5  -3 -28 156.069 22.3768  87
   5   3 -28 186.508 19.6175  37
   5   3 -28 193.698 19.5400  58
   5   3 -28 173.731 16.1094  56
   5   3 -28 187.213 19.1163  41
   5   3 -27 8393.36 212.290  24
   5  -3 -27 7277.92 211.434  24
   5   3 -27 8418.47 204.054  41
   5   3 -27 8524.81 206.499  37
   5  -3 -27 7720.48 216.019  87
   5   3 -27 8291.62 203.656  58
   5   3 -27 7924.93 197.388  56
   5   3 -27 8350.43 223.997  74
   5   3 -27 8447.73 204.728  78
   5   3 -26 3189.09 108.412  24
   5  -3 -26 2788.72 110.022  24
   5   3 -26 3200.44 101.162  41
   5  -3 -26 3004.82 103.716   6
   5   3 -26 3169.40 100.724  78
   5   3 -26 3204.30 101.572  73
   5   3 -26 3140.37 118.007  74
   5   3 -26 3103.93 100.001  58
   5   3 -26 3076.54 95.7193  56
   5   3 -26 3152.41 103.835  71
   5   3 -26 3192.20 101.660  37
   5  -3 -26 2852.14 109.374  33
   5   3 -25 7160.28 184.149  38
   5   3 -25 7146.62 188.209  58
   5   3 -25 7120.46 183.267  56
   5  -3 -25 6401.92 203.412  33
   5  -3 -25 6012.93 194.791  34
   5   3 -25 7334.77 189.104  41
   5  -3 -25 6819.20 193.692   6
   5   3 -25 7129.06 188.079  78
   5   3 -25 7183.35 189.933  73
   5  -3 -25 6119.54 200.009  24
   5  -3 -25 6522.57 207.695  18
   5   3 -24 28.5607 18.6562  24
   5  -3 -24 49.4343 24.3578  52
   5   3 -24 50.7608 18.6005  41
   5  -3 -24 38.4455 25.9320  18
   5   3 -24 48.7712 19.1005  78
   5   3 -24 41.5464 25.0990  74
   5   3 -24 71.2125 20.8786  71
   5   3 -24 67.5203 19.6099  37
   5  -3 -24 44.5684 20.8850   6
   5  -3 -24 44.6980 20.2683  11
   5  -3 -23 4792.28 178.989  33
   5  -3 -23 4729.08 176.297  34
   5   3 -23 5414.88 159.408  78
   5   3 -23 5160.66 182.990  74
   5   3 -23 5273.82 161.132  73
   5   3 -23 5273.14 162.945  71
   5   3 -23 5467.50 160.824  37
   5   3 -23 5441.11 156.988  38
   5  -3 -23 5227.85 173.958  11
   5   3 -23 5159.97 157.677  58
   5   3 -23 5559.16 156.688  56
   5  -3 -23 5333.52 176.534  52
   5   3 -23 5354.79 159.084  41
   5  -3 -23 5097.40 165.956   6
   5   3 -23 4873.92 161.279   6
   5  -3 -23 4665.40 182.342  18
   5   3 -23 5086.48 168.779  24
  -5   3  22 612.188 59.1458  82
   5  -3 -22 628.286 60.8890  33
   5  -3 -22 676.585 62.5294  34
   5   3 -22 742.635 48.8632  38
   5   3 -22 811.073 51.9295  37
   5   3 -22 635.308 59.4526  74
   5   3 -22 774.435 50.6243  78
   5   3 -22 710.736 51.0327  73
   5   3 -22 866.460 55.8921  71
   5   3 -22 691.174 56.9763  67
   5  -3 -22 793.764 71.6421  26
   5  -3 -22 809.915 61.6675  11
   5   3 -22 746.571 50.6073  58
   5   3 -22 755.533 48.1460  56
   5  -3 -22 833.189 62.3004  52
   5   3 -22 802.642 52.2949  41
   5   3 -22 717.024 52.8133   6
   5  -3 -22 707.939 54.2236   6
   5  -3 -22 662.183 65.9483  18
   5   3 -22 740.360 57.4947  24
   5   3 -21 20915.7 479.942  78
   5   3 -21 19502.4 512.694  74
   5  -3 -21 18567.0 510.418  34
  -5   3  21 18961.2 513.379  82
   5   3 -21 20374.6 484.455  73
   5   3 -21 20948.5 487.089  71
   5   3 -21 20226.7 500.142  67
   5  -3 -21 20213.9 505.533  11
   5  -3 -21 20724.1 533.897  26
   5  -3 -21 19967.6 502.103  52
   5   3 -21 20272.6 479.697  58
   5   3 -21 20474.1 475.570  56
   5   3 -21 19965.6 495.503  24
   5  -3 -21 21051.8 519.062  40
   5   3 -21 20891.8 481.115  41
   5  -3 -21 18292.5 519.673  18
   5  -3 -21 20243.3 492.525   6
   5   3 -21 19217.5 485.343   6
   5   3 -21 19903.6 475.869  38
   5   3 -21 21022.7 482.035  37
   5   3 -20 610.564 45.9728  38
   5   3 -20 807.249 52.6255  37
   5   3 -20 679.352 49.3181  78
   5  -3 -20 594.901 60.7466  34
  -5   3  20 629.537 62.2546  82
   5   3 -20 594.029 49.9030  81
   5   3 -20 641.994 56.6414  67
   5   3 -20 639.348 51.0296  73
   5   3 -20 592.902 49.3989  69
   5   3 -20 633.904 50.4876  71
   5  -3 -20 673.710 60.2001  11
   5  -3 -20 639.319 67.9676  26
   5  -3 -20 609.127 56.3040  52
   5   3 -20 608.988 45.9026  56
   5   3 -20 609.044 54.9378  24
   5   3 -20 724.815 50.8925  41
   5  -3 -20 630.433 62.6996  40
   5  -3 -20 565.530 51.8093   6
   5   3 -20 616.322 51.4582   6
   5  -3 -20 537.735 62.6358  18
   5  -3 -20 545.327 52.1375   2
   5   3 -20 600.685 53.6296   2
   5   3 -19 21240.9 527.837  67
   5   3 -19 20605.2 509.298  73
   5   3 -19 20962.5 512.944  69
   5   3 -19 22705.6 515.362  71
   5  -3 -19 20562.4 533.398  11
   5  -3 -19 21523.6 559.903  26
   5   3 -19 22124.9 506.138  78
   5  -3 -19 20096.7 541.631  34
   5   3 -19 21789.6 525.139  24
   5  -3 -19 21714.1 547.277  40
   5   3 -19 21464.1 505.671  41
   5   3 -19 21458.8 503.697  38
   5   3 -19 21832.4 506.783  37
   5   3 -19 22156.9 541.295  34
   5  -3 -19 21175.7 525.925   2
   5   3 -19 20315.7 520.535   2
   5  -3 -19 21659.0 531.516  52
   5   3 -19 22211.7 502.967  56
  -5   3  19 19742.2 545.092  82
   5   3 -19 21152.0 517.834  81
   5  -3 -18 5375.01 201.263  76
   5   3 -18 5663.54 172.730  78
   5   3 -18 5976.65 194.709  67
   5   3 -18 5766.76 179.239  73
   5   3 -18 6001.68 180.574  71
   5   3 -18 5663.58 181.362  69
   5  -3 -18 5674.92 188.762   2
   5   3 -18 5744.15 187.830   2
   5  -3 -18 5729.66 212.727  26
   5   3 -18 6072.52 172.997  56
   5   3 -18 5556.47 185.230  24
   5   3 -18 5656.37 173.601  41
   5  -3 -18 5846.30 206.889  40
   5   3 -18 5479.32 178.981   6
   5   3 -18 5985.07 200.860  34
   5   3 -18 5849.49 173.410  38
   5   3 -18 6098.42 176.699  37
  -5   3  18 5377.73 206.387  82
   5   3 -18 5676.04 185.882  81
  -5   3  17 27355.1 703.210  82
   5   3 -17 28362.0 672.136  81
   5  -3 -17 28967.6 690.282  11
   5  -3 -17 28029.7 673.654   2
   5   3 -17 28576.1 672.470   2
   5  -3 -17 27892.4 702.882  79
   5   3 -17 29893.9 656.343  78
   5  -3 -17 26771.9 691.746  76
   5   3 -17 29245.2 680.918  67
   5   3 -17 28259.7 661.485  73
   5   3 -17 29194.5 662.410  71
   5   3 -17 27833.1 665.866  69
   5  -3 -17 28790.1 708.529  26
   5   3 -17 27046.6 696.374  63
   5  -3 -17 29472.6 680.943  52
   5   3 -17 29167.6 652.496  56
   5   3 -17 28392.7 702.126  51
   5   3 -17 28838.8 655.401  41
   5  -3 -17 28868.4 699.337  40
   5  -3 -17 28656.6 667.191   6
   5   3 -17 27927.5 661.816   6
   5   3 -17 30156.5 691.630  34
   5   3 -17 30183.6 658.821  37
   5   3 -17 29109.7 673.169  24
   5  -3 -16 2058.95 92.4169   6
   5   3 -16 2007.99 89.4049   6
   5   3 -16 1928.26 111.179  88
  -5   3  16 1973.93 110.993  82
   5   3 -16 1964.58 94.2580  81
   5  -3 -16 2075.47 104.395  11
   5  -3 -16 2006.28 95.6819   2
   5   3 -16 2025.99 93.3552   2
   5  -3 -16 1899.57 105.893  76
   5   3 -16 2066.65 85.4474  78
   5  -3 -16 2004.67 110.515  79
   5   3 -16 1854.56 96.0702  67
   5   3 -16 1884.81 87.4332  73
   5   3 -16 1890.60 88.8007  68
   5   3 -16 2025.04 88.5053  71
   5   3 -16 1997.13 92.1596  69
   5  -3 -16 1811.54 108.379  26
   5   3 -16 2095.49 112.582  63
   5  -3 -16 2115.70 99.3917  52
   5   3 -16 2203.55 85.5483  56
   5   3 -16 1951.45 108.735  51
   5   3 -16 2185.98 87.5757  41
   5  -3 -16 1959.78 107.781  40
   5   3 -16 1979.51 108.621  15
   5  -3 -16 1981.22 108.079  15
   5   3 -16 2143.67 86.8545  37
   5   3 -16 2072.52 102.930  34
   5   3 -16 2093.72 96.2149  24
   5  -3 -15 11534.7 296.192   6
   5   3 -15 11298.7 292.275   6
   5   3 -15 10817.9 326.383  88
   5   3 -15 11253.7 302.600  81
   5  -3 -15 11389.3 316.517  11
   5  -3 -15 11081.7 300.022   2
   5   3 -15 11379.5 300.445   2
   5   3 -15 11472.4 285.238  78
   5  -3 -15 10983.9 324.447  79
   5  -3 -15 10476.9 317.067  76
   5   3 -15 10940.3 305.177  67
   5   3 -15 11064.0 291.090  73
   5   3 -15 10792.1 293.339  68
   5   3 -15 11440.0 291.788  71
   5   3 -15 10985.3 297.339  69
   5  -3 -15 10882.5 327.559  26
   5   3 -15 10967.8 325.578  63
   5  -3 -15 11439.0 306.031  52
   5   3 -15 11596.2 284.349  56
   5   3 -15 11009.3 324.796  51
   5   3 -15 11022.5 285.005  41
   5  -3 -15 10875.6 322.198  40
   5  -3 -15 10832.8 319.041  15
   5   3 -15 10996.7 320.045  15
   5   3 -15 11344.0 285.354  38
   5   3 -15 11229.6 285.157  37
   5   3 -15 11843.7 313.969  34
   5   3 -15 11239.9 300.189  24
   5  -3 -14 279.630 33.7183   6
   5   3 -14 266.691 31.1159   6
   5   3 -14 273.798 45.6128  88
   5   3 -14 258.556 35.2096  81
   5   3 -14 263.889 29.1203  78
   5  -3 -14 337.114 45.7111  79
   5  -3 -14 271.228 34.0091   2
   5   3 -14 269.338 32.5543   2
   5   3 -14 311.329 31.2594  38
   5   3 -14 332.964 40.9324  34
   5  -3 -14 247.386 41.5572  40
   5   3 -14 306.184 31.9440  37
   5   3 -14 236.255 31.3066  73
   5   3 -14 272.340 33.4687  68
   5   3 -14 250.315 35.5223  67
   5   3 -14 239.373 29.9821  71
   5   3 -14 283.870 34.1318  69
   5   3 -14 260.796 42.9648  63
   5  -3 -14 301.491 43.7957  26
   5  -3 -14 308.537 37.0938  52
   5   3 -14 291.737 30.2164  56
   5   3 -14 228.536 38.4203  51
   5   3 -14 245.700 29.1861  41
   5  -3 -14 261.155 39.3264  11
   5   3 -14 264.457 39.9610  15
   5   3 -14 289.489 35.8130  24
   5   3 -13 14578.3 356.607  78
   5  -3 -13 15335.2 373.541   2
   5   3 -13 15227.3 371.033   2
   5   3 -13 15282.7 399.938  51
   5   3 -13 14809.0 358.598  41
   5  -3 -13 14950.5 397.093  40
   5  -3 -13 14565.2 364.889   6
   5   3 -13 14889.2 363.193   6
   5  -3 -13 14682.4 388.153  11
   5   3 -13 14773.6 378.486  67
   5   3 -13 14421.3 363.392  73
   5   3 -13 14902.0 370.604  68
   5   3 -13 14831.5 362.863  71
   5  -3 -13 15519.5 378.459  52
   5   3 -13 14861.8 358.428  58
   5   3 -13 14838.5 356.237  56
   5   3 -13 14418.4 369.886  24
   5   3 -13 15289.3 359.178  37
   5  -3 -12 8608.65 230.924   6
   5   3 -12 8620.88 228.621   6
   5   3 -12 8441.63 241.737  67
   5  -3 -12 8593.38 251.576  11
   5   3 -12 8765.26 225.790  58
   5  -3 -12 8959.69 241.805  52
   5  -3 -12 8653.98 235.194   2
   5   3 -12 8473.79 233.471   2
   5  -3 -11 11239.3 283.514   2
   5   3 -11 11013.1 282.328   2
   5  -3 -11 11038.1 278.402   6
   5   3 -11 10919.6 276.081   6
   5  -3 -11 10766.3 298.978  11
   5  -3 -11 11356.4 289.709  52
   5   3 -10 751.313 56.9886  48
   5  -3 -10 861.607 48.6351   6
   5   3 -10 940.495 49.6159   6
   5  -3 -10 957.514 62.5535  11
   5  -3 -10 904.712 53.7560  52
   5  -3  -9 37648.4 808.782  52
   5   3  -9 34872.4 822.020  48
   5  -3  -9 35566.4 795.999   6
   5   3  -9 36234.5 796.026   6
   5  -3  -9 37239.2 824.315  11
   5  -3  -8 4942.21 144.392  52
   5   3  -8 4564.56 153.623  48
   5   3  -8 4896.75 139.406   2
   5  -3  -8 4735.04 139.309   2
   5  -3  -8 4742.41 135.463   6
   5   3  -8 4786.66 134.828   6
   5   3  -8 4538.41 142.892  14
   5  -3  -8 4641.11 153.187  11
   5   3  -7 42369.2 927.894  48
   5  -3  -7 41947.5 904.566   2
   5   3  -7 41309.6 903.147   2
   5   3  -7 39917.8 913.721  14
   5  -3  -7 43676.8 927.286  11
   5  -3  -7 40818.6 899.202   6
   5   3  -7 41727.3 899.019   6
   5  -3  -6 4384.37 137.370  11
   5   3  -6 3781.85 128.226  14
   5  -3  -6 3803.37 114.866   6
   5   3  -6 4237.68 117.544   6
   5   3  -6 4622.10 140.699  48
   5   3  -5 19839.9 474.085  14
   5  -3  -5 20663.6 476.639  11
   5   3  -4 919.704 42.8152   9
   5  -3  -4 971.274 53.8574  11
   5   3  -4 850.848 52.2219  14
   5  -3  -4 896.609 40.4180  43
   5   3  -3 1797.61 66.0043   9
   5   3  -3 2006.83 83.4596  14
   5  -3  -3 1921.82 78.5536  11
   5  -3  -3 1932.87 65.2509  43
  -5   3   2 25536.4 566.077  54
   5  -3  -2 25841.3 560.752  43
   5  -3  -2 26231.9 561.289  49
   5   3  -2 25401.6 562.009   9
   5  -3  -2 26531.1 579.597  11
   5   3  -2 25161.7 584.959  14
  -5   3   1 43843.9 962.308  54
   5  -3  -1 45216.7 956.830  43
   5   3  -1 45671.5 965.132  46
   5  -3  -1 45127.1 955.308  49
   5   3  -1 43808.5 958.633   1
   5  -3  -1 42920.7 958.576   1
   5   3  -1 44627.1 956.384   9
   5   3  -1 44277.4 982.584  14
   5  -3  -1 44846.7 973.147  11
  -5   3   0 114850. 2491.22  54
   5  -3   0 120606. 2486.76  43
   5   3   0 120900. 2494.07  46
   5  -3   0 118105. 2499.94  11
   5   3   0 119787. 2513.23  14
   5   3   0 117186. 2485.52   1
   5  -3   0 120544. 2487.54   1
   5   3   0 117429. 2484.99   9
   5  -3   0 116043. 2481.84  49
   5  -3   1 127050. 2768.18  11
   5   3   1 132238. 2781.97  14
   5   3   1 129594. 2751.97   1
   5  -3   1 133728. 2754.08   1
   5  -3   1 128762. 2757.04  43
   5   3   1 135967. 2765.73  46
   5  -3   2 37513.6 822.780  43
   5   3   2 37343.8 847.173  14
   5  -3   2 35888.0 831.109  11
  -5   3  -2 38662.9 837.557   7
   5   3   2 39971.2 835.814  46
   5   3   2 37441.0 815.905   1
   5  -3   3 19485.1 471.970  47
   5   3   3 20229.7 465.146  46
  -5   3  -3 19943.8 467.727   7
   5  -3   4 9789.70 268.799  47
   5   3   4 10705.7 267.357  46
  -5   3  -4 10172.7 267.530   7
  -5   3  -5 985.647 59.0966   7
   5   3   5 1101.36 60.0443  46
   5  -3   5 1031.29 60.8174  47
  -5   3  -5 1071.91 64.1195   3
  -5   3  -6 4563.45 150.499   7
   5   3   6 4803.01 147.220  46
   5  -3   6 4349.01 147.442  47
  -5   3  -6 4406.58 154.188   3
  -5  -3  -7 7886.61 225.605  45
  -5   3  -7 7879.28 231.677   7
   5  -3   7 8038.44 229.812  47
   5   3   7 8666.86 229.283  46
  -5   3  -7 8120.62 239.427   3
  -5  -3  -8 710.332 50.0288  45
   5   3   8 771.131 44.2643   4
  -5   3  -8 611.246 54.5644   3
  -5   3  -8 718.313 54.3557   7
   5  -3   8 734.877 52.4951  47
   5   3   8 743.015 51.1690  46
  -5  -3  -9 95.2725 22.0618  45
   5   3   9 136.127 27.7384  46
   5  -3   9 118.017 25.8768  13
   5   3   9 124.991 19.6236   4
  -5   3  -9 115.513 28.4192   3
   5  -3  10 6066.22 190.849  13
   5   3  10 6287.83 174.989   4
  -5   3 -10 6057.89 208.896   3
  -5   3 -10 6278.95 208.044  50
   5   3  10 6709.22 196.166  46
  -5  -3 -10 6189.78 186.164  45
  -5   3 -11 8286.70 257.927  50
  -5   3 -11 8025.50 244.684   2
  -5  -3 -11 8044.96 248.738   2
   5   3  11 8565.39 222.680   4
  -5   3 -11 8290.04 263.448   3
   5   3  12 13513.1 382.058  77
   5  -3  12 14978.1 352.732  91
   5  -3  12 13755.9 355.606  25
   5   3  12 14315.7 380.110  25
  -5   3 -12 13952.9 385.771  50
   5   3  12 15147.7 372.322  46
   5   3  12 13398.0 370.928  61
  -5   3 -12 13502.4 371.009   2
  -5  -3 -12 13614.2 375.171   2
   5   3  12 14275.3 343.157   4
  -5   3 -12 13714.8 391.189   3
  -5  -3 -13 833.280 68.0739   2
  -5   3 -13 749.286 62.9167   2
  -5   3 -13 987.566 78.5649   3
   5  -3  13 1065.01 59.7968  91
   5   3  13 924.702 72.9727  77
   5  -3  13 983.070 62.1227  25
   5   3  13 886.658 69.5263  25
  -5  -3 -13 904.918 65.4362  12
   5   3  13 1050.32 69.0625  46
  -5   3 -13 848.437 70.8976  50
   5   3  13 1012.14 69.6494  61
   5   3  13 911.102 66.0965  35
  -5  -3 -14 12487.7 360.873   2
  -5   3 -14 12521.4 356.849   2
  -5   3 -14 13105.7 382.155   3
   5  -3  14 13840.1 336.447  91
   5   3  14 12502.4 366.577  77
   5   3  14 12978.5 354.464  61
   5   3  14 12888.1 355.560  35
   5   3  14 13316.4 366.878  25
   5  -3  14 13416.9 342.706  25
  -5   3 -14 12763.4 370.296  50
   5   3  14 14371.6 360.299  46
  -5   3 -14 12932.3 355.881  12
  -5  -3 -14 12420.2 352.410  12
  -5  -3 -15 13015.6 362.761  12
  -5   3 -15 12852.5 363.818  12
  -5  -3 -15 13534.5 374.662   2
  -5   3 -15 12425.4 363.561   2
  -5   3 -15 12833.9 388.403   3
   5   3  15 12927.7 363.454  35
   5  -3  15 14266.7 344.727  91
  -5   3 -15 13104.7 379.680  50
   5   3  15 14484.8 368.021  46
   5  -3  15 13584.5 349.451  25
   5   3  15 13330.7 372.138  25
  -5  -3 -16 2238.40 111.663  12
  -5   3 -16 2023.04 107.291  12
   5   3  16 2239.81 111.628  35
  -5  -3 -16 2088.10 113.318  84
  -5  -3 -16 2150.83 114.631   2
  -5   3 -16 2060.87 110.629   2
  -5   3 -16 1918.92 117.608   3
   5  -3  16 2167.39 94.4994  91
   5   3  16 2377.45 112.342  46
  -5   3 -16 2214.23 120.962  50
   5   3  16 2090.75 112.087  25
   5  -3  16 2257.93 100.471  25
  -5  -3 -17 265.384 45.6700  84
  -5   3 -17 303.614 39.4629  83
   5  -3  17 241.140 34.7708  91
   5   3  17 197.781 41.8127  25
   5  -3  17 251.590 36.5132  25
   5   3  17 275.572 43.3977  35
  -5   3 -17 268.131 48.5914   3
  -5  -3 -17 237.511 41.0846   2
  -5   3 -17 279.152 42.0781   2
  -5   3 -18 33.6546 28.7487   3
  -5  -3 -18 30.5277 25.5250   2
  -5   3 -18 45.4116 25.6005   2
  -5   3 -18 33.8900 24.9466  50
   5   3  18 55.7776 26.1273  46
   5   3  18 27.5155 25.9771  35
  -5  -3 -18 33.6055 25.9124  84
  -5   3 -18 52.8044 24.3078  83
   5  -3  18 65.5948 23.7544  91
  -5  -3 -18 39.6402 24.3400  12
  -5   3 -18 74.0859 27.7262  12
   5  -3  18 58.6377 25.8798  25
   5   3  19 12732.5 359.589  25
   5  -3  19 12838.5 334.076  25
   5   3  19 12720.3 354.242  35
   5   3  19 13581.1 350.041  46
  -5   3 -19 12507.2 336.058  83
  -5  -3 -19 12629.0 360.471  84
  -5  -3 -19 11700.3 352.921   2
  -5   3 -19 11243.8 346.765   2
  -5  -3 -19 12689.9 350.703  12
  -5   3 -19 12896.9 354.827  12
   5   3  20 7.60870 20.2391  46
   5   3  20 94.2798 29.9347  35
   5   3  20 10.9735 22.3707  80
  -5  -3 -20 3.13323 25.8167  22
   5  -3  20 31.4871 20.7235  25
   5   3  20 21.8481 28.9891  25
  -5  -3 -20 49.1061 24.2930  12
  -5   3 -20 41.6668 24.7778  12
  -5  -3 -20 16.0678 23.5613  84
   5   3  21 601.947 55.7749  35
  -5   3 -21 537.729 46.6515  83
   5   3  21 576.119 53.6693  80
  -5  -3 -21 562.607 57.8944  84
   5   3  21 636.503 51.9841  46
   5   3  21 579.245 56.9202  25
   5  -3  21 624.997 49.2228  25
  -5  -3 -21 497.267 54.0203  22
  -5  -3 -21 510.302 50.0763   5
  -5   3 -21 527.216 49.6114   5
  -5  -3 -22 2005.25 101.573  22
   5   3  22 2247.55 95.3108  46
  -5  -3 -22 1922.97 101.218  84
   5   3  22 2022.72 98.9933  80
   5   3  22 1953.64 99.9010  25
   5  -3  22 2142.71 90.5109  25
  -5  -3 -22 1835.95 93.5324   5
  -5   3 -22 1918.09 96.4950  53
   5   3  22 2109.06 102.466  35
  -5  -3 -23 2176.99 99.0648   5
   5  -3  23 2498.43 95.2204  25
   5   3  23 2483.20 96.6388  46
  -5   3 -23 2202.17 99.1785  53
   5  -3  24 90.3275 19.0278  16
   5   3  24 90.7073 26.2378  35
   5   3  24 124.985 29.9980  25
   5  -3  24 78.7467 19.4246  25
  -5  -3 -24 63.1508 22.9994  22
   5   3  24 74.4041 24.6723  80
  -5  -3 -24 74.2824 20.9459   5
   5   3  25 14907.5 346.988  35
   5   3  25 13191.3 327.419  91
   5   3  25 13981.1 344.326  25
   5  -3  25 12653.5 319.125  25
   5  -3  25 14028.2 318.350  16
   5   3  25 14116.7 342.038  80
   5   3  26 516.189 38.3617  80
   5   3  26 490.668 32.8760  91
   5   3  26 486.626 38.1338  25
   5  -3  26 536.603 32.7714  31
   5   3  26 484.068 38.1196  35
   5   3  27 693.604 34.6544  91
   5  -3  27 718.490 34.7797  31
   5   3  27 735.168 40.3344  25
   5   3  27 743.065 40.7386  80
   5  -3  28 9.90210 7.83511  31
   5   3  28 5.63696 9.94742  55
   5  -3  28 1.53295 6.71067  90
   5   3  28 6.16684 9.34627  25
   5   5 -27 1634.50 47.4256  92
   5   5 -26 15.3117 8.02502  38
   5  -5 -26 53.2102 12.5709  87
   5   5 -26 21.6228 10.6281  73
   5   5 -26 17.9418 10.9030  62
   5  -5 -26 16.0819 7.46131  24
   5   5 -26 21.4014 10.4269  92
   5   5 -25 1711.05 57.1464  78
   5   5 -25 1703.48 59.4700  73
   5   5 -25 1727.94 57.3476  38
   5   5 -25 1716.15 56.4053  58
   5   5 -25 1708.21 62.2899  62
   5   5 -25 1738.54 61.2577  24
   5   5 -25 1637.24 56.1696  41
   5   5 -24 335.442 26.8705  41
   5   5 -24 337.563 26.9813  38
  -5   5  24 292.821 28.2396  35
   5   5 -24 319.216 26.5325  78
   5   5 -24 350.099 28.8168  73
   5   5 -24 320.300 25.9243  58
   5   5 -24 298.466 29.1715  62
   5   5 -24 339.016 29.0733  24
  -5   5  24 300.388 32.7239  82
   5  -5 -23 1173.37 62.9590  11
   5   5 -23 1199.67 57.4935  24
   5   5 -23 1111.38 51.4878  41
  -5   5  23 892.885 55.9258  35
   5   5 -23 1169.46 52.5926  38
   5  -5 -23 980.353 53.3224  33
   5   5 -23 1091.14 51.1054  58
  -5   5  23 1066.68 64.7112  82
   5   5 -23 1170.86 55.0015  73
   5   5 -23 1182.85 52.7512  78
   5  -5 -22 16.6093 17.9692  11
   5   5 -22-11.1435 15.8345  69
   5   5 -22 11.9960 17.1916  73
   5   5 -22 11.4495 17.1737  24
   5   5 -22 1.33569 13.6601  41
   5   5 -22 2.75449 14.6450  38
   5  -5 -22 76.3803 22.2578  33
   5   5 -22-5.35062 14.3126  78
  -5   5  22 5.02335 22.1447  82
   5   5 -22-3.94227 14.7385  58
   5   5 -21 36.6494 21.1495  69
   5   5 -21 73.8583 23.0340  74
   5  -5 -21 71.4873 26.0309  11
   5   5 -21 42.2268 18.0227  58
   5   5 -20 3005.07 114.120  24
   5   5 -20 3213.57 109.562  41
   5   5 -20 3220.24 110.095  38
   5  -5 -20 3224.81 128.423  11
   5   5 -20 3196.51 109.570  78
  -5   5  20 2835.10 134.351  82
   5   5 -20 2831.43 110.516  68
   5   5 -20 3204.79 114.226  73
   5   5 -19 918.743 58.8466  73
   5   5 -19 789.426 57.6517  69
   5   5 -19 900.588 63.6889  67
   5   5 -19 895.032 61.0947  74
   5   5 -19 912.279 55.1051  78
   5  -5 -19 884.036 67.7613  11
   5   5 -19 906.456 53.7073  58
   5   5 -19 816.609 71.4472  51
   5   5 -19 909.780 54.6330  41
   5   5 -19 972.573 56.7776  38
  -5   5  19 802.348 67.8045  25
  -5   5  19 889.494 74.6688  82
   5   5 -19 943.609 59.9434  24
   5   5 -18 6925.64 211.344  68
   5   5 -18 7106.95 206.196  73
   5   5 -18 7323.48 216.861  69
   5   5 -18 6869.88 217.706  67
   5   5 -18 6844.37 212.538  74
   5   5 -18 7270.67 202.360  78
   5  -5 -18 7185.03 229.230  11
   5   5 -18 7025.53 199.915  58
   5   5 -18 6661.93 238.889  51
   5   5 -18 7631.28 204.510  41
   5   5 -18 7362.90 204.449  38
  -5   5  18 6302.31 229.799  25
  -5   5  18 6792.43 243.117  82
   5   5 -18 7112.85 210.835  24
   5   5 -17 9484.07 268.301  68
   5   5 -17 9462.54 260.287  73
   5   5 -17 9429.69 269.998  69
   5   5 -17 9635.53 275.237  67
   5   5 -17 9163.63 266.846  74
   5   5 -17 9629.63 256.341  78
   5  -5 -17 9627.50 283.779  11
   5   5 -17 9943.66 256.216  58
   5   5 -17 9690.39 302.723  51
   5   5 -17 9482.23 255.438  41
   5   5 -17 9650.83 256.891  38
  -5   5  17 8692.57 290.194  25
  -5   5  17 9150.05 302.705  82
   5   5 -17 9226.68 275.059  23
   5   5 -17 9821.92 266.707  24
   5   5 -16 1372.22 73.7706  73
   5   5 -16 1474.65 80.8826  68
   5   5 -16 1313.67 78.0026  69
  -5   5  16 1316.97 83.6329  66
   5   5 -16 1392.23 82.2458  67
   5   5 -16 1272.71 75.1504  74
   5   5 -16 1449.17 71.9068  78
   5  -5 -16 1435.59 87.9601  11
  -5   5  16 1262.88 92.9769  25
   5   5 -16 1351.68 70.0057  58
   5   5 -16 1236.62 62.7244  56
   5   5 -16 1375.13 95.4288  51
   5   5 -16 1482.95 72.7965  41
   5   5 -16 1397.76 72.1373  38
  -5   5  16 1274.83 96.7641  82
   5   5 -16 1336.10 84.2557  23
   5   5 -16 1368.71 76.1225  24
  -5   5  15 183.961 44.2494  82
   5   5 -15 159.366 29.3072  78
   5  -5 -15 145.946 34.6478  11
  -5   5  15 161.768 34.4334  66
   5   5 -15 146.445 23.4749  56
   5   5 -15 167.668 27.6160  58
   5   5 -15 190.767 42.5304  51
   5   5 -15 139.549 27.5362  41
   5   5 -15 122.342 28.5398  19
   5   5 -15 144.302 32.7078  67
   5   5 -15 122.211 28.7749  73
   5   5 -15 220.243 36.6169  68
   5   5 -15 173.207 34.1282  69
   5   5 -15 170.863 30.1465  38
   5  -5 -15 107.803 38.0134  40
   5   5 -15 108.386 28.4472  24
   5   5 -15 137.358 33.2522  23
  -5   5  15 115.524 35.2968  25
   5   5 -14 475.731 43.4782  78
   5  -5 -14 489.811 53.7612  11
   5   5 -14 448.233 39.9392  58
   5   5 -14 437.028 37.6120  56
   5   5 -14 386.786 54.0604  51
   5   5 -14 425.399 41.1141  41
   5  -5 -14 459.750 58.4302  40
   5   5 -14 522.277 43.9891  38
   5   5 -14 397.335 43.6992  19
  -5   5  14 415.625 56.3478  25
   5   5 -14 508.930 53.6441  23
   5   5 -14 528.780 47.4992  24
   5   5 -14 483.151 50.3539  67
  -5   5  14 389.887 49.1113  66
   5   5 -14 453.357 44.4806  73
   5   5 -14 456.817 48.0910  68
   5   5 -14 440.765 47.4391  69
   5   5 -13 317.478 37.2178  73
   5   5 -13 279.295 39.6097  67
   5   5 -13 358.542 42.6159  68
   5   5 -13 256.016 38.5220  69
  -5   5  13 306.495 51.2738  25
   5   5 -13 267.643 44.0630  23
   5   5 -13 289.486 37.4894  24
   5   5 -13 311.439 35.6735  41
   5   5 -13 297.781 40.2825  19
  -5   5  13 246.556 41.4689  66
   5   5 -13 367.251 38.0744  58
   5   5 -13 285.030 31.7164  56
   5  -5 -13 314.141 50.3143  40
   5   5 -13 319.575 36.7921  38
   5   5 -13 304.437 35.2381  78
   5   5 -12 765.299 58.7718  67
   5   5 -12 705.678 58.5186  68
   5   5 -12 743.317 54.1875  73
   5   5 -12 756.145 59.6499  69
  -5   5  12 777.350 73.8217  25
  -5   5  12 712.719 64.9292  66
   5   5 -12 728.416 50.2283  58
   5   5 -12 679.750 46.4733  56
   5   5 -12 698.859 54.4805  24
   5   5 -12 742.206 65.5957  23
   5  -5 -12 885.764 74.1156  40
   5   5 -12 743.830 51.2413  41
   5   5 -12 697.692 57.2354  19
  -5   5  12 661.191 60.9324  39
   5   5 -12 667.209 50.1632  38
   5   5 -12 814.794 52.8806  78
   5   5 -11 18784.4 448.203  73
   5   5 -11 18125.4 462.627  69
   5   5 -11 18936.1 466.986  68
   5   5 -11 18456.8 461.231  67
  -5   5  11 18173.7 498.341  25
  -5   5  11 18967.9 486.681  66
   5  -5 -11 16333.3 471.542  28
   5  -5 -11 19243.1 476.256  11
   5   5 -11 18338.8 441.259  58
   5   5 -11 17672.6 435.214  56
   5   5 -11 19050.4 454.931  24
   5  -5 -11 19020.3 489.958  40
   5   5 -11 18925.6 444.417  41
   5   5 -11 18203.0 464.892  19
  -5   5  11 17559.8 473.485  39
   5   5 -11 19022.8 448.405  38
   5   5 -11 19391.4 446.557  78
   5   5 -10 7653.00 212.854  78
   5   5 -10 7441.64 214.629  73
   5  -5 -10 8071.75 239.579  11
   5   5 -10 8313.29 236.411  68
   5   5 -10 7871.50 231.439  69
   5   5 -10 7693.21 226.459  67
   5  -5 -10 6738.44 235.934  28
  -5   5  10 7368.13 246.162  66
   5   5 -10 7571.22 210.181  58
   5   5 -10 7235.61 205.957  56
   5   5 -10 7185.60 241.200  48
   5  -5 -10 8003.46 251.923  40
   5   5 -10 7639.62 212.212  41
   5  -5 -10 7419.97 241.758  44
   5   5 -10 7300.55 230.534  19
  -5   5  10 7620.60 241.821  39
   5   5 -10 7705.14 215.604  38
   5   5 -10 7891.59 221.388  24
   5   5  -9 9144.21 261.790  68
   5   5  -9 9335.67 261.452  69
   5   5  -9 9186.05 254.966  67
   5  -5  -9 8100.23 266.503  28
   5   5  -9 9060.36 243.989  73
   5   5  -9 9024.69 240.727  78
  -5   5   9 8768.91 269.804  39
   5   5  -9 9741.40 247.492  38
  -5   5   9 8854.98 278.828  66
   5   5  -9 9034.63 239.134  58
   5   5  -9 8244.41 271.507  57
   5   5  -9 8451.39 234.062  56
   5   5  -9 9129.15 275.456  48
   5  -5  -9 9483.38 282.215  40
   5   5  -9 8994.41 240.496  41
   5  -5  -9 8616.40 272.570  44
   5  -5  -9 9219.74 265.199  11
   5   5  -9 8997.82 263.198  19
   5   5  -9 9212.88 248.883  24
   5   5  -8 333.427 41.3541  68
   5   5  -8 482.125 46.8831  69
   5   5  -8 288.054 36.2100  67
   5  -5  -8 321.789 43.9170  28
   5   5  -8 264.616 32.4693  78
   5   5  -8 265.237 33.9958  73
   5  -5  -8 318.681 43.5811  40
  -5   5   8 311.438 42.4325  39
   5   5  -8 257.592 32.3583  38
  -5   5   8 315.025 45.4709  66
   5   5  -8 278.784 30.8985  58
   5   5  -8 285.002 44.4795  57
   5   5  -8 278.214 30.6298  56
   5   5  -8 320.407 44.4991  48
   5   5  -8 248.472 30.1004  41
  -5  -5   8 285.326 38.9524  45
   5  -5  -8 296.533 42.2662  44
   5  -5  -8 318.093 40.6199  11
   5   5  -8 352.547 43.1194  19
   5   5  -8 298.663 34.3735  24
  -5   5   8 297.652 42.5530  21
   5   5  -7 3904.27 143.029  68
   5   5  -7 3717.37 138.778  69
   5  -5  -7 3603.47 145.183  28
   5   5  -7 3743.84 127.047  73
   5   5  -7 3851.69 128.679  38
  -5   5   7 3801.63 156.685  66
   5   5  -7 3717.64 122.595  58
   5   5  -7 3707.90 153.577  57
   5   5  -7 4093.50 153.259  48
   5   5  -7 3789.60 124.650  41
   5  -5  -7 3648.17 148.787  40
  -5  -5   7 3684.30 143.675  45
   5  -5  -7 3907.24 157.049  44
   5  -5  -7 3972.06 144.418  11
   5   5  -7 3928.06 146.681  19
   5   5  -7 3815.24 129.741  24
  -5   5   7 3648.86 151.045  21
   5   5  -6 329.577 41.3514  68
   5   5  -6 306.026 38.7519  69
   5  -5  -6 348.253 42.9211  28
   5   5  -6 356.919 35.9196  73
   5   5  -6 284.816 32.1686  38
  -5   5   6 369.153 49.0001  66
   5   5  -6 368.645 48.3076  57
  -5   5   6 300.211 33.3261  54
   5   5  -6 382.977 45.5737  48
  -5  -5   6 364.122 42.1531  45
   5  -5  -6 338.511 44.8602  44
   5  -5  -6 333.224 44.4727  40
   5  -5  -6 432.961 43.6208  11
  -5   5   6 333.920 41.0047  20
   5   5  -6 332.492 42.1383  19
   5   5  -6 339.302 34.7270  24
  -5   5   6 360.263 47.3631  21
   5   5  -5 2957.30 121.800  68
   5   5  -5 3037.51 119.536  69
   5  -5  -5 3032.48 124.689  28
   5   5  -5 3109.47 109.446  73
   5   5  -5 3477.43 116.411  38
  -5   5   5 3246.21 138.137  66
   5   5  -5 3107.76 134.294  57
  -5   5   5 3129.49 115.067  54
   5   5  -5 2877.81 112.501  54
   5   5  -5 3139.80 128.233  48
   5  -5  -5 3040.73 128.803  40
   5  -5  -5 3009.14 135.550  44
  -5  -5   5 2917.87 126.553  45
   5  -5  -5 3015.30 119.561  11
  -5   5   5 2794.96 122.111  20
   5   5  -5 3102.00 127.318  19
   5   5  -5 3009.84 108.111  24
  -5   5   5 3004.54 131.531  21
   5   5  -4 3149.11 120.377  68
   5   5  -4 2736.12 111.712  69
   5  -5  -4 2818.19 116.930  28
   5   5  -4 2729.60 99.9512  73
   5   5  -4 2587.76 114.436  61
   5   5  -4 2812.10 107.347  54
  -5   5   4 2809.67 109.178  54
   5   5  -4 2837.31 127.159  57
   5   5  -4 3003.94 122.638  48
   5  -5  -4 2672.90 117.022  40
  -5  -5   4 2800.57 121.596  45
   5  -5  -4 2773.08 127.908  44
  -5   5   4 2740.13 118.086  20
   5   5  -4 2774.53 120.109  19
   5  -5  -4 2755.26 111.379  11
   5  -5  -4 2444.15 110.446  36
   5   5  -4 2724.42 103.132  38
  -5   5   4 2994.63 128.669  21
   5   5  -3 2145.94 101.978  61
   5  -5  -3 2399.13 102.531  28
   5   5  -3 2086.41 97.9458  68
   5   5  -3 2113.90 96.2625  69
   5   5  -3 2296.81 111.519  57
   5   5  -3 2293.60 93.0957  54
  -5   5   3 2230.65 96.6881  54
   5   5  -3 2627.50 109.703  48
  -5  -5   3 2317.89 108.637  45
   5  -5  -3 2257.83 113.019  44
   5   5  -3 2182.44 104.298  19
  -5   5   3 2130.93 102.585  20
   5   5  -3 2113.03 88.7915  38
   5  -5  -3 2070.41 97.7839  36
   5  -5  -3 2231.18 96.3280  11
  -5   5   3 2171.63 108.483  21
   5   5  -3 2219.59 109.000  23
   5   5  -2 923.222 61.7979  68
   5   5  -2 948.581 61.1909  69
   5  -5  -2 1071.23 66.0938  28
   5   5  -2 1034.19 58.6161  38
   5  -5  -2 920.861 62.3374  36
   5   5  -2 1041.74 69.3030  61
   5   5  -2 961.524 58.5726  64
   5   5  -2 924.036 70.5715  57
   5   5  -2 1105.47 60.2244  54
  -5   5   2 859.062 57.6735  54
   5   5  -2 1078.14 73.6476  23
  -5   5   2 905.628 68.2593  21
  -5  -5   2 984.574 68.8482  45
   5  -5  -2 975.937 72.1938  44
   5  -5  -2 906.016 57.8521  11
  -5   5   2 1045.17 67.7924  20
   5   5  -2 924.670 66.8899  19
   5   5  -2 914.194 55.5560   9
   5   5  -1 609.831 50.8405  68
   5   5  -1 671.692 50.9000  69
   5  -5  -1 714.351 53.3407  28
   5   5  -1 646.557 48.3221  64
   5   5  -1 680.473 57.4448  61
   5   5  -1 693.799 53.8797   4
  -5   5   1 647.843 51.2101  54
   5   5  -1 631.840 56.4377  23
  -5  -5   1 678.391 58.1151  45
   5  -5  -1 691.732 61.3400  44
   5   5  -1 742.572 59.3740  19
  -5   5   1 697.395 56.2354  20
   5  -5  -1 648.066 48.9901  11
   5   5  -1 551.405 44.0939  38
   5  -5  -1 653.364 52.0413  36
   5   5  -1 654.554 46.9960   9
   5  -5   0 7635.87 225.192  90
   5   5   0 8364.40 227.987  64
   5   5   0 8617.28 252.100  61
   5   5   0 8167.05 238.515   4
   5   5   0 7946.50 235.735  68
   5   5   0 7730.51 229.630  69
  -5   5   0 8638.24 239.834  54
  -5  -5   0 8215.24 251.254  45
   5  -5   0 8544.27 261.461  44
   5   5   0 8336.41 248.216  19
  -5   5   0 8704.65 248.266  20
   5  -5   0 7999.71 229.493  11
   5   5   0 8696.07 253.325  23
  -5   5   0 8597.12 255.808  21
   5   5   0 7477.83 221.855  38
   5  -5   0 8314.64 238.153  36
   5   5   0 8134.27 226.713   9
   5  -5   1 5694.69 177.768  90
   5   5   1 6127.43 178.976   9
  -5  -5  -1 5988.82 200.979  45
   5  -5   1 5854.85 205.596  44
  -5   5  -1 6004.10 194.510  20
   5   5   1 6127.14 197.160  19
   5   5   1 5797.32 176.133  64
   5   5   1 6188.06 201.951  61
   5  -5   1 5755.16 178.194  11
   5  -5   1 6267.73 189.194  36
  -5   5  -1 6037.52 201.458  21
   5   5   1 6075.75 198.394  23
   5   5   1 6005.97 187.910   4
   5   5   2 19982.2 494.311  64
   5   5   2 20612.8 510.496  59
   5   5   2 21213.1 528.844  61
   5   5   2 20407.1 507.982   4
   5   5   2 20872.0 520.509  23
  -5   5  -2 21784.8 530.199  21
  -5   5  -2 22173.1 527.742   7
   5   5   2 21134.2 500.102   9
  -5  -5  -2 21090.0 527.702  45
   5  -5   2 21727.7 536.109  44
   5  -5   2 22025.7 512.867  36
   5   5   2 20287.9 517.925  19
  -5   5  -2 21760.2 522.425  20
   5  -5   2 20454.5 498.418  90
   5  -5   3 66.8865 24.0371  90
   5   5   3 120.548 27.4849  70
   5   5   3 79.5885 23.8727   4
  -5   5  -3 75.4740 28.3214   3
   5   5   3 88.3381 28.5381  29
   5   5   3 85.2185 26.1883  30
   5   5   3 118.776 24.8264  64
   5   5   3 86.3306 29.4565  61
   5   5   3 96.3564 27.0544  23
   5  -5   3 67.4418 25.9233  47
   5  -5   3 98.3175 29.5070  44
  -5  -5  -3 97.1559 31.1907  45
  -5   5  -3 99.6604 31.4475  21
  -5   5  -3 149.934 33.8865  20
   5  -5   3 64.1564 25.3297  36
  -5   5  -3 92.4134 28.5057   7
   5   5   3 80.3524 22.3037   9
   5   5   4 3351.93 129.212  70
  -5   5  -4 3366.04 133.405  83
   5   5   4 3270.43 126.107   4
  -5   5  -4 3395.50 144.816   3
   5  -5   4 3210.49 115.433  31
   5   5   4 3106.75 123.805  30
   5   5   4 3642.13 139.795  29
   5   5   4 3318.22 142.736  61
   5   5   4 3154.76 130.406  23
  -5   5  -4 3330.73 138.113  21
   5  -5   4 3315.87 135.685  47
  -5  -5  -4 3579.32 142.254  45
   5  -5   4 3284.39 142.414  44
   5  -5   4 3729.66 134.606  36
  -5   5  -4 3260.46 139.405   7
   5   5   4 3393.89 123.498   9
   5   5   4 3727.18 143.007  89
   5  -5   4 3244.40 121.584  90
  -5   5  -4 3193.37 120.612  92
   5   5   5 112.428 27.2938  70
  -5   5  -5 69.7738 27.5151  83
   5   5   5 58.7030 21.6868   4
  -5   5  -5 75.3104 29.6795   3
   5  -5   5 60.6017 20.0406  31
   5   5   5 99.5407 31.9015  29
   5   5   5 103.643 33.4259  61
  -5   5  -5 85.4864 30.6164   7
   5   5   5 61.4805 21.4257   9
   5  -5   5 79.2335 27.4058  47
   5  -5   5 54.7465 26.1124  44
   5  -5   5 43.1734 18.3211  43
  -5  -5  -5 89.9541 29.1021  45
   5  -5   5 56.7554 26.7085  36
  -5   5  -5 42.5944 26.4042  21
   5  -5   5 68.7180 23.0902  90
   5   5   5 105.318 30.2998  89
  -5   5  -5 60.7142 20.8845  92
   5   5   6 780.461 60.2091  70
   5  -5   6 873.811 54.6299  31
   5   5   6 738.734 62.5924  29
   5   5   6 833.251 58.4573   4
  -5   5  -6 1040.23 78.7441   3
   5   5   6 863.651 71.3741  61
  -5   5  -6 909.341 68.6645  21
   5  -5   6 892.973 66.6533  47
  -5  -5  -6 818.085 66.3282  45
   5  -5   6 844.449 67.2085  44
   5  -5   6 917.792 58.6829  90
  -5   5  -6 854.402 56.7314  92
   5   5   6 785.361 65.8646  89
  -5   5  -6 873.532 65.1787  83
  -5   5  -6 716.580 64.9844   7
   5   5   6 906.269 58.6870   9
  -5   5  -7 2413.48 111.769  83
   5   5   7 2316.53 101.540   4
  -5   5  -7 2272.10 122.838   3
   5  -5   7 2450.60 96.6788  31
   5   5   7 2277.90 113.537  29
   5   5   7 2236.99 106.460  70
   5  -5   7 2176.08 103.432  25
   5   5   7 2471.69 114.403  25
   5   5   7 2426.53 121.163  61
  -5   5  -7 2487.60 116.254  21
   5  -5   7 2424.68 113.021  47
  -5  -5  -7 2436.52 115.736  45
  -5   5  -7 2281.05 118.504   7
   5   5   7 2326.54 101.129   9
   5   5   7 2210.71 114.019  89
  -5   5  -7 2242.99 97.3883  92
   5  -5   7 2511.85 102.543  90
   5   5   7 2247.12 115.524  17
   5   5   8 23266.7 573.029  77
   5   5   8 22142.2 563.249  29
   5  -5   8 23089.9 530.337  31
   5  -5   8 23802.8 540.033  90
   5   5   8 22258.3 565.859  89
  -5   5  -8 22231.1 534.150  92
   5   5   8 20710.8 544.913  70
   5   5   8 22840.3 575.598  61
  -5   5  -8 22642.1 557.165  21
   5  -5   8 20796.7 548.386  47
   5   5   8 22377.9 566.405  17
   5  -5   8 22346.7 546.126  25
   5   5   8 22332.2 559.382  25
  -5   5  -8 22948.0 554.408  83
  -5   5  -8 21651.3 570.620   7
   5   5   8 23038.3 538.552   9
   5   5   8 23485.8 542.882   4
  -5   5  -8 21401.6 580.509   3
   5   5   9 463.763 58.3098  61
   5  -5   9 453.382 44.0220  90
  -5   5  -9 434.916 43.1890  92
   5   5   9 462.709 56.1731  89
  -5   5  -9 428.093 49.9302  21
   5   5   9 389.822 41.5800   4
  -5   5  -9 386.997 55.9113   3
   5   5   9 391.103 49.6055  17
   5  -5   9 425.922 46.2469  25
   5   5   9 486.086 54.1314  25
  -5   5  -9 510.212 52.3006  83
   5   5   9 491.345 54.6547  29
   5  -5   9 441.670 41.3862  31
   5   5   9 376.870 40.5988   9
  -5   5  -9 472.880 56.8462   7
   5   5   9 415.350 52.5825  77
   5   5  10 188.519 40.1910  61
   5   5  10 303.199 46.6777  89
   5  -5  10 206.726 32.7884  90
  -5   5 -10 163.034 29.5815  92
   5   5  10 189.253 37.3477  25
   5   5  10 148.365 29.4538   4
  -5   5 -10 211.142 44.8294   3
   5   5  10 111.139 32.8254  17
  -5   5 -10 149.613 33.1401  21
   5  -5  10 145.133 30.6103  25
  -5   5 -10 182.867 35.1377  83
   5  -5  10 139.357 27.5555  31
   5   5  10 195.665 42.0940  29
  -5   5 -10 191.703 41.4064   7
   5   5  10 202.393 32.5353   9
   5   5  10 302.416 48.1062  77
  -5   5 -11 1350.29 82.9739  21
   5   5  11 1469.82 77.7047   4
  -5   5 -11 1263.33 95.7643   3
   5   5  11 1223.65 82.7311  17
   5  -5  11 1260.45 76.9412  25
   5   5  11 1423.34 91.8158  25
  -5   5 -11 1419.01 84.5272  83
   5  -5  11 1379.20 71.8755  31
   5   5  11 1274.01 90.0840  77
   5   5  11 1293.31 91.6072  61
   5  -5  11 1416.07 76.3852  90
  -5   5 -11 1232.02 70.3796  92
  -5   5 -12 15737.6 414.900  21
   5  -5  12 15634.3 409.227  25
   5   5  12 17028.7 441.611  25
   5   5  12 17199.8 429.862  82
  -5   5 -12 16154.0 419.644  83
   5  -5  12 16500.1 399.156  31
   5   5  12 15498.5 437.371  77
   5   5  12 16021.9 404.996   4
  -5   5 -12 14387.3 448.728   3
   5   5  12 14698.2 413.654  35
   5   5  12 16163.0 441.747  61
   5  -5  12 17126.8 406.472  90
  -5   5 -12 16075.1 400.902  92
   5   5  13 8591.84 274.029  61
  -5   5 -13 8665.44 255.415  83
   5  -5  13 8712.30 236.907  31
   5   5  13 7992.52 269.661  77
   5  -5  13 9057.22 242.990  90
  -5   5 -13 8399.64 237.123  92
  -5   5 -13 8088.89 280.903  50
   5   5  13 8294.45 243.916   9
   5   5  13 8499.85 242.051   4
  -5   5 -13 7587.86 281.436   3
   5   5  13 8029.30 253.108  35
   5  -5  13 7945.51 243.372  25
   5   5  13 8663.51 270.931  25
   5   5  14 746.510 69.8073  61
  -5   5 -14 771.159 61.3285  83
   5  -5  14 844.547 55.1953  31
   5   5  14 680.206 68.2767  77
   5  -5  14 714.594 53.9546  90
  -5   5 -14 864.249 56.4301  92
  -5   5 -14 661.351 69.4149  50
   5   5  14 809.724 58.6927   9
   5   5  14 760.765 54.7934   4
  -5   5 -14 600.294 70.3481   3
   5   5  14 717.140 61.9815  35
   5  -5  14 723.689 56.8294  25
   5   5  14 761.990 67.8821  25
   5  -5  15 5830.28 176.941  90
  -5   5 -15 5596.21 172.057  92
  -5   5 -15 5089.47 209.093  50
   5   5  15 5767.25 182.847   9
  -5   5 -15 4733.79 209.661   3
   5  -5  15 5386.80 178.814  25
   5   5  15 5938.30 206.933  25
   5  -5  15 5683.46 172.492  31
   5   5  15 5556.42 201.056  61
   5   5  15 5303.57 189.013  35
  -5   5 -15 5620.92 186.719  83
  -5   5 -16 1519.08 101.800  50
   5   5  16 1471.60 80.1613   9
   5   5  16 1580.41 90.0054  35
   5  -5  16 1641.64 82.2819  25
   5   5  16 1568.77 96.7290  25
   5  -5  16 1573.89 76.2066  31
   5   5  16 1609.72 95.3658  61
   5  -5  16 1530.63 77.4426  90
  -5   5 -16 1598.36 75.9538  92
  -5   5 -16 1517.90 83.3935  83
  -5   5 -17 5678.07 215.192  50
   5   5  17 6219.83 187.821   9
   5   5  17 6102.69 198.452  35
   5   5  17 5986.43 206.787  25
   5  -5  17 5551.29 180.034  25
   5  -5  17 6161.41 177.753  31
   5   5  17 5455.59 195.276  61
  -5   5 -17 5723.60 185.372  83
  -5  -5 -17 5733.72 209.677  84
   5  -5  17 6335.72 182.098  90
  -5   5 -17 5678.54 172.448  92
   5   5  18 3009.38 114.866   9
   5   5  18 2915.58 122.165  35
   5  -5  18 2699.74 107.462  25
   5   5  18 2942.75 130.308  25
  -5  -5 -18 2723.62 130.534  84
  -5   5 -18 2670.73 134.363  50
   5  -5  18 2940.98 107.809  90
   5  -5  18 2999.19 107.001  31
  -5   5 -19 5515.85 206.142  50
   5   5  19 6318.62 184.578   9
   5   5  20 2113.24 88.4685   9
   5   5  20 2249.08 97.2235  35
  -5   5 -20 2046.70 96.7454  53
  -5  -5 -20 2037.08 102.657  84
   5   5  20 2038.03 90.1949  80
   5   5  20 2121.59 100.091  25
   5  -5  20 2277.48 85.4332  90
   5  -5  20 2129.36 83.0332  31
   5  -5  21 5070.21 143.749  31
  -5  -5 -21 4700.69 163.872  22
   5   5  21 5177.24 151.442   9
   5   5  21 5003.80 156.740  35
  -5   5 -21 4485.95 156.268  53
   5   5  21 5161.78 164.179  25
   5   5  21 4815.44 151.950  80
  -5  -5 -21 4804.00 165.571  84
   5  -5  21 5136.85 144.251  90
   5   5  22 45.9389 17.8909  80
   5  -5  22 14.9937 13.3794  31
   5   5  22 32.9874 15.1666   9
   5  -5  22 37.5341 13.6271  36
   5   5  22 23.8211 16.8983  35
  -5   5 -22 37.0103 17.7896  53
   5   5  22 21.8212 18.7326  25
  -5  -5 -22 30.8591 18.7789  22
   5  -5  22 36.8099 15.0164  90
  -5  -5 -22 26.8998 20.6944  84
   5   5  23 2266.85 81.6783  35
   5   5  23 2216.49 79.4882  80
   5  -5  23 2096.34 70.3691  90
  -5  -5 -23 2230.74 86.2753  22
   5  -5  23 2261.58 74.1746  31
   5   5  23 2314.63 86.3683  25
   5   5  24 3952.54 107.611  80
   5   5  24 4071.49 113.946  25
   5   5  24 4101.85 110.086  35
   5  -5  24 3718.29 100.853  31
  -5   5 -24 3983.38 111.281  67
   5   5  25 28.1682 9.07998  80
   5   5  25 19.6948 10.9597  25
  -5   5 -25 19.6363 7.30723  73
  -5   5 -25 17.6393 9.95575  67
  -5   7  21 2472.98 75.5302  35
   5   7 -21 2777.89 73.6230  38
   5   7 -21 2274.48 66.0222  73
   5   7 -21 2965.22 77.3007  64
  -5   7  21 2914.34 83.9019  82
  -5   7  20 82.3889 18.5562  82
   5   7 -20 74.3860 15.9851  64
   5   7 -20 70.0783 13.5317  62
   5   7 -20 85.2258 14.2337  38
  -5   7  20 53.2100 13.3417  25
   5   7 -20 85.2088 12.2400  73
  -5   7  19 1721.62 73.6519  82
   5   7 -19 1615.67 66.3285  59
   5   7 -19 1778.33 64.6541  64
   5   7 -19 1613.51 58.6357  62
  -5   7  19 1482.13 65.4166  25
   5   7 -19 1639.44 64.8819  69
   5   7 -19 1633.06 56.5446  73
   5   7 -19 1690.83 60.7814  38
  -5   7  18 11.1895 18.9495  82
   5   7 -18 26.3266 15.0479  38
   5   7 -18 17.0097 14.5844  62
   5   7 -18 21.7507 18.4769  59
   5   7 -18 18.7923 15.7705  64
  -5   7  18 26.5053 17.9492  25
   5   7 -18 37.5834 13.8260  73
   5   7 -18 18.4463 14.3653  68
   5   7 -18 40.5231 17.3772  69
   5   7 -17 182.557 21.2466  73
   5  -7 -17 183.982 26.0779  11
   5   7 -17 154.225 21.3449  38
  -5   7  17 153.035 29.7726  82
   5   7 -17 175.494 28.8984  59
   5   7 -17 161.475 21.6015  62
   5   7 -17 180.148 26.9533  68
   5   7 -17 165.074 26.6767  69
  -5   7  17 121.684 27.3571  25
   5   7 -16 4486.40 147.175  23
   5   7 -16 4229.94 151.461  51
   5   7 -16 4651.44 133.839  38
  -5   7  16 4270.74 154.899  82
   5  -7 -16 4596.03 143.095  11
   5   7 -16 4516.81 149.428  59
   5   7 -16 4168.36 128.910  62
  -5   7  16 4494.82 155.672  25
   5   7 -16 4464.62 142.101  68
   5   7 -16 4627.88 142.649  69
   5   7 -16 4353.63 126.949  73
   5   7 -15 4446.11 150.689  23
   5   7 -15 4254.48 154.746  51
   5   7 -15 4288.91 132.446  38
  -5   7  15 4176.31 156.911  82
   5  -7 -15 4250.94 141.049  11
   5   7 -15 4159.59 129.447  62
  -5   7  15 4361.13 158.106  25
   5   7 -15 4328.35 142.868  68
   5   7 -15 4594.82 144.328  69
   5   7 -15 4364.17 128.005  73
   5   7 -14 36.4202 21.6562  68
   5   7 -14 30.8493 16.7335  73
   5   7 -14 29.1973 23.0315  69
   5   7 -14 28.9931 24.0752  51
   5   7 -14 14.0188 17.4790  38
  -5   7  14 8.31855 24.8942  82
   5   7 -14 30.8802 16.6861  62
   5  -7 -14 36.8906 22.7407  11
   5   7 -14 25.8082 20.0344  19
  -5   7  14 41.1794 26.7205  25
   5   7 -14 24.0386 23.5727  23
   5  -7 -13 5112.46 160.442  11
   5   7 -13 4828.71 142.573  73
   5   7 -13 4750.88 173.262  51
   5   7 -13 4684.48 143.915  62
   5   7 -13 4866.66 161.553  19
   5  -7 -12 39.6442 22.7708  11
  -5   7  12 67.5035 32.0345  82
   5   7 -12 53.2201 25.4665  69
   5   7 -12 66.4378 29.7675  51
  -5   7  12 93.0632 34.8150  25
   5   7 -12 82.2257 29.1724  23
   5   7 -12 61.8414 21.5542  38
  -5   7  11 3962.25 153.841  39
   5   7 -11 4296.95 139.604  38
   5   7 -11 4162.91 149.673  68
   5   7 -11 4049.66 145.920  69
   5  -7 -11 4188.44 145.503  11
   5   7 -11 4336.31 164.659  51
  -5   7  11 4352.48 170.680  25
   5   7 -11 4186.24 160.646  23
   5   7 -10 586.770 58.3176  23
   5   7 -10 456.262 54.1870  51
  -5   7  10 431.040 49.6729  39
   5   7 -10 485.433 42.8097  38
   5   7 -10 482.684 48.6763  68
   5   7 -10 590.522 50.1599  69
  -5   7  10 471.382 57.3301  25
   5  -7 -10 513.877 46.0980  11
   5   7 -10 528.793 51.9403  19
   5   7 -10 564.495 46.3124  64
   5   7  -9 3963.62 158.327  23
   5   7  -9 3864.03 158.065  51
   5  -7  -9 3692.91 150.886  28
  -5   7   9 3769.19 152.552  39
   5   7  -9 3776.16 131.742  38
   5   7  -9 3915.75 145.466  68
   5   7  -9 3733.48 139.532  69
  -5   7   9 4266.84 165.381  66
  -5   7   9 3877.87 164.344  25
   5  -7  -9 3899.97 138.617  11
   5   7  -9 3934.38 150.130  19
   5   7  -9 3936.96 136.120  64
   5   7  -8 3694.55 151.857  23
   5  -7  -8 3578.77 147.259  28
   5   7  -8 3760.67 146.311  19
   5  -7  -8 3546.00 131.220  11
  -5   7   8 3777.05 161.620  25
   5   7  -8 3453.67 127.563  64
   5   7  -8 3652.15 140.128  68
  -5   7   8 3888.64 159.248  66
   5   7  -8 3533.59 134.524  69
  -5   7   8 3771.11 151.259  39
   5   7  -8 3390.81 125.967  38
   5   7  -7 173.107 30.5860  38
  -5   7   7 98.5797 32.8449  39
   5   7  -7 72.3159 28.0406  57
   5   7  -7 110.353 30.3553  68
   5   7  -7 77.7447 27.6931  69
  -5   7   7 144.583 37.1473  66
   5   7  -7 92.7514 25.4819  64
  -5   7   7 156.516 40.8527  25
   5   7  -7 118.602 36.0545  23
   5   7  -7 84.1052 31.7098  19
   5   7  -6 14912.8 405.685  48
  -5   7   6 15583.7 415.715  39
   5   7  -6 14219.3 377.133  38
  -5   7   6 14787.5 389.720  54
   5   7  -6 14630.5 406.410  57
   5   7  -6 15542.1 398.177  68
   5   7  -6 15372.2 390.187  69
  -5   7   6 16778.7 428.228  66
   5  -7  -6 15309.3 408.543  28
   5   7  -6 15516.6 381.347  64
   5   7  -6 15811.4 416.764  23
   5   7  -6 15654.0 407.902  19
   5   7  -5 2003.37 103.341  48
  -5   7   5 1903.98 106.321  39
   5   7  -5 1715.01 84.2303  38
  -5   7   5 1887.01 93.8662  54
   5   7  -5 1904.81 104.612  57
   5   7  -5 1786.71 93.4757  68
   5   7  -5 1919.14 91.7987  69
  -5   7   5 1840.53 107.143  66
   5  -7  -5 1984.92 104.379  28
   5   7  -5 1752.38 83.5220  64
   5   7  -5 1878.21 101.553  19
   5   7  -5 1898.88 105.282  23
   5   7  -4 1957.81 103.719  48
  -5   7   4 2032.39 111.194  39
   5   7  -4 2042.79 106.125  19
  -5   7   4 2030.64 111.742  66
   5  -7  -4 1913.24 103.872  28
   5   7  -4 2225.03 113.287  57
   5   7  -4 2178.39 111.706  23
   5   7  -3 3145.12 128.054  54
   5   7  -3 3482.26 149.185  57
   5   7  -3 3395.05 141.800  48
  -5   7   3 3681.01 149.146   7
   5   7  -3 3377.65 142.447  19
  -5   7   3 3523.30 151.563  66
   5  -7  -3 3484.99 142.875  28
   5   7  -3 3402.90 139.622  59
  -5   7   3 3641.93 153.858  39
   5   7  -3 3550.75 148.005  23
  -5   7   2 1926.85 107.855  39
   5   7  -2 1884.88 97.0260  70
  -5   7   2 1788.90 103.227  66
   5  -7  -2 1751.64 96.5020  28
   5   7  -2 1675.61 92.2280  59
   5   7  -2 1702.05 94.4452  61
   5   7  -2 1782.34 103.168  57
   5   7  -2 1720.75 88.6058  54
   5   7  -2 1693.42 95.5117  48
   5  -7  -2 1694.99 105.120  44
  -5   7   2 1931.46 104.464   7
   5   7  -2 1893.73 101.119  19
   5   7  -2 1680.49 97.8769  23
   5   7  -1 7974.60 255.296  61
   5   7  -1 8141.51 247.535  59
   5  -7  -1 8787.45 261.101  28
   5   7  -1 8308.13 241.757  30
   5   7  -1 8790.12 255.856  29
  -5   7   1 8427.82 262.694   7
   5   7  -1 8425.11 266.993  57
   5   7  -1 7937.50 241.358  54
   5  -7  -1 8418.06 260.639  47
   5   7  -1 8574.49 257.744  48
   5  -7  -1 8168.74 273.034  44
  -5   7   1 8458.39 270.208   3
   5   7  -1 8643.18 255.372  70
  -5   7   1 8511.48 266.316  66
   5   7  -1 8205.50 258.175  23
  -5   7   1 8191.90 266.171  21
   5   7   0 3370.37 136.828  70
  -5   7   0 3019.34 136.571  66
   5  -7   0 2959.88 132.926  28
   5   7   0 3377.11 136.210  29
   5   7   0 3559.54 144.963  89
   5   7   0 3058.54 136.479  61
   5   7   0 3319.15 146.574  57
   5   7   0 3224.99 126.261  54
   5  -7   0 3097.22 135.960  47
   5   7   0 3149.95 132.853  48
   5  -7   0 3227.60 149.390  44
  -5   7   0 3155.50 144.132   3
  -5   7   0 3279.42 142.544   7
   5   7   0 3129.43 135.719  23
  -5   7   0 3022.56 141.199  21
   5   7   1 3684.42 146.219  70
  -5   7  -1 3789.97 153.116  66
   5  -7   1 3921.65 151.324  28
   5   7   1 3816.04 154.422  89
   5   7   1 3731.70 155.016  61
   5   7   1 3908.04 161.956  57
   5   7   1 3795.01 140.336  54
   5   7   1 3765.54 146.942  48
   5  -7   1 3721.15 149.897  47
  -5   7  -1 3776.34 153.129  20
  -5   7  -1 3717.68 160.045   3
  -5   7  -1 3857.90 158.497   7
   5   7   1 3811.60 148.823  29
  -5   7  -1 3918.11 160.347  21
   5   7   1 3747.73 149.497  23
   5   7   2 709.824 65.4128  61
   5  -7   2 769.075 63.4883  28
   5   7   2 694.644 58.9674  70
  -5   7  -2 611.377 57.3780  66
   5   7   2 653.404 66.5432  57
   5   7   2 717.194 54.9016  54
   5   7   2 670.928 59.0039  48
   5  -7   2 660.418 58.8647  47
  -5   7  -2 638.030 60.4363  20
  -5   7  -2 641.988 62.1909   7
   5   7   2 563.656 59.6008  89
   5   7   2 634.351 58.8320  29
   5   7   2 616.309 56.4671  23
  -5   7  -2 593.537 60.3596  21
   5   7   3 1377.99 84.4626  29
   5   7   3 1425.16 91.8398  61
   5  -7   3 1561.01 89.1607  28
   5   7   3 1344.92 82.3201  70
  -5   7  -3 1433.72 84.4414  66
   5   7   3 1645.53 100.071  57
   5   7   3 1580.50 82.1721  54
   5   7   3 1442.44 83.2679  48
   5  -7   3 1328.66 81.8507  47
  -5   7  -3 1432.03 87.7239  20
   5  -7   3 1314.84 79.9910  36
   5   7   3 1397.81 88.4752  89
  -5   7  -3 1386.36 90.9750   7
  -5   7  -3 1452.66 90.5714  21
   5   7   4 4411.33 166.515  29
   5   7   4 4485.71 166.085  70
   5  -7   4 5214.27 174.328  28
   5   7   4 4509.80 173.490  89
   5   7   4 4888.57 183.521  61
   5   7   4 5078.19 165.326  54
   5   7   4 4884.99 168.731  48
  -5   7  -4 4548.41 172.292  20
   5   7   4 4616.63 181.564  17
  -5   7  -4 4819.07 183.370   7
   5  -7   4 4124.81 158.596  36
  -5   7  -4 4583.38 173.929  21
   5   7   5 10119.8 296.638  29
   5   7   5 10332.9 306.141  89
   5   7   5 9724.97 291.828  70
   5  -7   5 11523.4 301.454  28
   5   7   5 10668.7 303.457  77
   5   7   5 10416.6 313.664  61
   5   7   5 11380.9 295.026  54
   5   7   5 11017.9 297.136  48
   5   7   5 9821.55 308.391  17
  -5   7  -5 10477.1 302.172  20
  -5   7  -5 10176.5 312.718   7
   5  -7   5 9878.77 288.879  36
  -5   7  -5 10161.5 301.798  21
   5   7   6 7270.29 238.661  61
   5  -7   6 7725.23 223.646  28
   5   7   6 7249.69 227.176  77
   5   7   6 6956.99 229.215  89
  -5   7  -6 6928.72 223.062  21
   5  -7   6 6550.99 211.007  36
   5   7   6 7014.69 233.431  17
  -5   7  -6 7125.60 225.337  20
   5   7   6 6671.14 219.066  29
   5   7   6 6454.91 215.069  70
  -5   7  -6 6820.32 233.473   7
   5   7   7 132.666 32.1379  77
  -5   7  -7 125.249 28.8135  21
  -5   7  -7 103.766 28.7960  20
   5   7   7 128.527 36.1145  17
   5  -7   7 131.908 29.6246  36
   5  -7   7 156.052 33.0324  28
   5   7   7 134.210 35.2023  89
   5   7   7 159.189 39.0987  61
  -5   7  -7 141.618 37.2411   7
   5   7   7 129.847 27.9160   9
   5   7   7 108.760 30.2029  29
   5   7   8 14.5649 24.2448  17
  -5   7  -8 18.4157 22.5572  20
  -5   7  -8 37.5785 21.8899  21
   5  -7   8 26.7461 18.7409  36
   5   7   8 12.8063 26.0968  61
   5   7   8 16.0881 20.9071  77
   5   7   8 8.78635 24.8687  89
   5  -7   8 33.3458 23.8631  28
  -5   7  -8 38.9336 29.8800   7
   5   7   8 6.61419 17.7817   9
  -5   7  -9 7.54060 20.7108  20
   5   7   9 12.9438 19.3715   9
   5  -7   9 36.9803 22.3300  28
  -5   7  -9 33.1342 25.5348  50
   5   7   9 38.9453 24.1143  77
   5   7   9 37.5550 26.3146  61
   5  -7   9 44.7206 21.1895  36
  -5   7 -10 983.785 74.7626  50
   5   7  10 946.321 60.6540   9
  -5   7 -10 953.343 64.4065  20
  -5   7 -11 1740.01 99.5199  50
   5   7  11 1729.55 82.1032   9
   5  -7  12 76.2961 20.8843  36
  -5   7 -12 84.8519 28.5196  50
   5   7  12 90.6984 31.7214  61
  -5   7 -12 89.4993 23.7501  20
   5   7  12 65.2109 22.1678   9
   5   7  13 409.750 45.9242  61
   5   7  13 441.976 39.2996   9
   5  -7  13 380.214 34.1565  36
  -5   7 -13 390.419 45.4719  50
   5  -7  14 2996.57 101.961  36
   5   7  14 3079.47 110.758   9
   5   7  14 3407.78 128.316  61
  -5   7 -14 3161.32 115.733  53
  -5   7 -14 3224.49 129.267  50
   5  -7  15 79.2908 16.6559  36
  -5   7 -15 72.2930 20.3879  53
   5   7  15 57.9579 23.0098  61
  -5   7 -15 88.2365 24.8971  50
   5   7  15 91.8350 20.2509   9
   5   7  16 236.146 26.5812   9
  -5  -7 -16 208.845 31.9912  84
  -5   7 -16 190.422 22.9196  67
  -5   7 -16 210.034 30.0945  50
   5   7  16 242.585 30.3035  57
  -5   7 -16 203.887 26.8086  53
  -5   7 -17 1137.47 49.8827  67
  -5  -7 -17 1307.08 65.7861  84
   5  -7  17 1373.20 57.7512  28
   5   7  17 1286.47 59.9691  57
  -5   7 -18 863.305 38.5368  67
  -5  -7 -18 919.788 50.0055  84
  -5  -7 -18 892.340 49.5816  22
   5   7  18 821.114 42.3460  57
  -5   7 -19 11.1303 8.39708  67
   5  -7  19 35.2174 12.0092  28
  -5  -7 -19 45.2240 14.7865  84
  -5  -7 -19 31.0775 13.9111  22
  -5   7 -20 1342.85 43.9603  68
  -5   7 -20 1175.79 39.3766  69
   5  -7  20 1143.50 39.4899  28
  -5  -7 -20 1192.72 44.4861  84
  -5  -7 -20 1315.81 46.9694  22
   5   9 -11 142.558 13.9009  70
  -5   9  11 140.652 15.6222  25
   5   9 -10 621.626 30.4031  70
  -5   9  10 587.764 33.1202  25
   5   9  -9 1112.24 44.2824  89
   5   9  -9 1182.67 48.1331  70
   5   9  -8 489.474 29.4826  89
   5   9  -8 478.710 31.1359  70
  -5   9   8 472.292 33.7409  25
   5   9  -7 372.988 28.0305  89
   5   9  -7 384.103 29.3712  70
  -5   9   7 356.755 31.6135  25
  -5   9   6 1198.40 57.6250  25
   5   9  -6 1172.75 51.3428  89
   5   9  -6 1091.06 52.9082  17
   5   9  -6 1009.76 43.2602  77
   5   9  -6 1263.89 53.4221  70
   5   9  -5 18.1485 14.8789  70
  -5   9   5 11.8784 16.5590  25
   5   9  -5-8.23194 16.1839  89
   5   9  -5 8.17622 16.8360  17
   5   9  -5 2.58960 9.84338  77
   5   9  -4 193.420 24.0549  70
  -5   9   4 158.628 24.4119  25
   5   9  -4 152.038 22.2114  89
   5   9  -4 174.868 18.9264  77
   5   9  -3 89.0272 14.8569  77
   5   9  -3 98.0920 21.5057  86
   5   9  -3 130.810 23.2341  17
  -5   9   3 87.2324 21.6871  39
  -5   9   3 90.9727 22.5299  25
   5   9  -3 69.8089 19.2884  89
   5   9  -3 88.1210 18.8373  70
   5   9  -2 1304.12 62.0223  17
  -5   9   2 1256.08 61.4463  39
   5   9  -2 1034.00 45.5439  77
   5   9  -2 1212.95 60.8269  86
  -5   9   2 1219.23 60.8864  25
   5   9  -2 1184.12 56.6102  89
   5   9  -1 506.630 39.4712  17
  -5   9   1 503.831 39.4899  39
   5  -9  -1 473.682 37.3612  28
   5   9  -1 391.728 26.4637  77
   5   9  -1 510.836 40.8582  86
  -5   9   1 528.844 39.7867  25
   5   9  -1 475.272 37.1366  89
  -5   9   0 3208.72 109.767  39
   5   9   0 3442.41 115.247  86
   5   9   0 3509.52 114.277  17
   5  -9   0 3325.58 107.589  28
  -5   9   0 3130.57 108.109  25
   5   9   0 3054.74 104.661  89
   5   9   1 1165.56 59.2486  17
   5   9   1 1113.22 59.9456  86
  -5   9  -1 1147.04 57.2857  39
   5  -9   1 1050.89 53.9621  28
   5   9   2 2155.91 83.7700  17
   5  -9   2 2076.99 78.9788  28
   5   9   2 2335.24 88.7130  86
  -5   9  -2 2115.51 81.4027  39
   5   9   3 66.0638 18.9441  17
  -5   9  -3 58.5593 18.2868  39
   5   9   3 74.6260 20.8641  86
   5   9   3 51.4565 19.0558  57
   5  -9   3 46.7431 16.9684  28
   5   9   4 468.706 34.6258  17
  -5   9  -4 450.979 33.2459  39
   5   9   4 437.631 33.7596  57
   5   9   4 492.596 38.4288  86
   5  -9   4 480.482 34.2931  28
   5   9   5 8.78274 15.7856  57
   5   9   5 6.90073 14.0106  17
   5   9   5-8.14082 15.6387  86
   5  -9   5-7.74219 13.9153  28
   5   9   6 2699.49 88.3983  57
   5   9   6 2472.77 80.7827  17
   5  -9   6 2551.82 82.6701  28
   5   9   6 2787.78 89.5659  86
   5  -9   7 509.423 30.1275  28
   5   9   7 528.105 34.6501  57
   5   9   7 489.311 31.2117  86
  -5  -9  -7 427.695 26.3808  84
   5   9   8 2418.46 74.9196  86
  -5  -9  -8 2371.62 73.4379  84
   5   9   9 16.2878 11.4904  57
   5  -9   9 17.5400 8.62798  28
   6   0 -31 3.28764 5.98800  71
   6   0 -30 416.196 26.6555  24
   6   0 -30 378.059 25.6938  74
   6   0 -30 434.962 24.9202  56
   6   0 -30 476.113 27.1489  71
   6   0 -29 3.56080 13.7541  24
   6   0 -29 20.2805 13.0403  71
   6   0 -29 2.73046 11.8538  56
   6   0 -29 2.81740 14.0123  74
   6   0 -28 2433.97 93.2311   6
   6   0 -28 2445.36 85.6158  71
   6   0 -28 2395.68 90.3541  24
   6   0 -28 2549.79 91.3138  87
   6   0 -28 2220.89 94.9223  74
   6   0 -28 2530.39 83.0915  56
   6   0 -27 3.87820 14.5802  56
   6   0 -27-15.2680 19.9096   6
   6   0 -27-2.33205 12.3991  37
   6   0 -27 8.09857 20.1383  34
   6   0 -27 34.2543 17.2775  87
   6   0 -27-1.47594 14.6808  71
   6   0 -27 12.4952 16.8439  24
   6   0 -27 17.9288 20.2908  74
   6   0 -26 143.495 22.6332  56
   6   0 -26 145.905 21.7772  37
   6   0 -26 155.184 29.9266   6
   6   0 -25 23.6265 22.1167   6
   6   0 -25 28.5406 23.2880  34
   6   0 -25-3.74887 18.6443  71
   6   0 -25 4.32011 18.6952  87
   6   0 -25-2.29500 18.5049  24
   6   0 -24 244.121 42.4167  26
   6   0 -24 275.921 36.4203  87
   6   0 -24 240.584 30.6194  56
   6   0 -24 289.947 42.2979   6
   6   0 -24 264.428 46.4330  18
   6   0 -24 251.231 32.3175  71
   6   0 -24 222.039 39.1845  34
   6   0 -24 300.951 43.9403  33
   6   0 -24 293.890 39.9684  24
   6   0 -24 232.960 28.1256  37
   6   0 -23 2.63116 26.9095   6
   6   0 -23 35.3894 29.1497  18
   6   0 -23 14.5031 27.2629  26
   6   0 -23 21.9550 21.5095  87
   6   0 -23 23.8211 26.4917  33
   6   0 -23 2.97831 26.9667  34
   6   0 -23 39.0650 25.7197  24
   6   0 -23 8.37774 20.0764  71
   6   0 -23 4.98202 15.5479  37
   6   0 -22 43535.0 1006.22  87
   6   0 -22 44971.7 1026.25  34
   6   0 -22 45849.4 1028.78  33
   6   0 -22 45034.7 1024.87   2
   6   0 -22 43086.5 1045.48  26
   6   0 -22 43126.0 1011.47  24
   6   0 -22 45224.1 1013.75   6
   6   0 -22 45619.7 1046.16  18
   6   0 -21 43.5424 36.0980  18
   6   0 -21 38.0061 25.9215  87
   6   0 -21 26.6287 21.3549  52
   6   0 -21 49.3051 27.0590  24
   6   0 -21 21.4968 24.7715   2
   6   0 -21 55.5655 34.4338  33
   6   0 -21 40.4128 30.9284  34
   6   0 -21 15.5203 31.2932  26
   6   0 -20 5788.55 193.233  87
   6   0 -20 5992.45 208.937  33
   6   0 -20 5874.24 208.096  34
   6   0 -20 6399.87 225.139  18
   6   0 -20 6341.47 241.979  15
   6   0 -20 5593.72 195.688  24
   6   0 -20 6009.19 225.914  26
   6   0 -20 6220.34 208.512   2
   6   0 -19 61.3844 25.5715  52
   6   0 -19 6.04595 26.8942  33
   6   0 -19-24.6028 31.6631  34
   6   0 -19 2.94903 24.2903   2
   6   0 -19 7.02755 27.0726  18
   6   0 -19-8.77457 43.3255  15
   6   0 -19 13.2649 25.2323  24
   6   0 -19 26.8540 28.4821  26
   6   0 -19 3.56843 32.0288  76
   6   0 -18 69374.5 1541.96  76
   6   0 -18 68105.0 1539.07  18
   6   0 -18 66520.3 1563.71  15
   6   0 -18 67861.7 1521.46   2
   6   0 -18 68552.6 1523.38  33
   6   0 -18 68659.1 1527.64  34
   6   0 -18 70917.4 1505.20  52
   6   0 -17 150.090 40.7735  79
   6   0 -17 16.3761 27.5601  76
   6   0 -17 89.7215 30.3461   2
   6   0 -17 77.0986 39.5059  15
   6   0 -17 22.5954 31.4351  18
   6   0 -17 27.9366 26.8048  33
   6   0 -17 51.5282 29.4988  34
   6   0 -17 96.9119 27.1136  52
   6   0 -16 78690.8 1600.82  52
   6   0 -16 72350.0 1652.41  15
   6   0 -16 74340.4 1614.21   2
   6   0 -16 75435.8 1644.62  88
   6   0 -16 70840.3 1580.21  62
   6   0 -16 73321.2 1632.29  79
   6   0 -16 74079.6 1629.66  76
   6   0 -16 72213.3 1612.78  33
   6   0 -16 72066.4 1615.97  34
   6   0 -15 44.1957 25.7070  34
   6   0 -15 39.9799 33.4953  15
   6   0 -15 43.8654 19.7344  52
   6   0 -15 89.0024 39.2107  88
   6   0 -15 63.6600 26.3917   2
   6   0 -15 18.1811 25.5070  79
   6   0 -14 32045.6 709.544  52
   6   0 -14 29964.4 720.510   2
   6   0 -13 10.9099 18.3432   2
   6   0 -13 8.48225 11.8854  11
   6   0 -13 21.4017 17.0949  52
   6   0 -13-1.84197 17.7908   8
   6   0 -12 3608.94 129.941   2
   6   0 -12 3629.84 113.466  11
   6   0 -12 3713.40 122.032  52
   6   0 -12 3353.12 120.907   8
   6   0 -11 7.68287 17.0903   2
   6   0 -11 30.9559 14.0572  11
   6   0 -11 11.0977 14.6026  52
   6   0 -11 3.45641 17.3147   6
   6   0 -11 15.9287 16.1646   8
   6   0 -10 2402.90 95.6984   2
   6   0 -10 2350.60 82.2638  11
   6   0 -10 2422.01 92.0808   6
   6   0 -10 2246.88 90.6712   8
   6   0  -9 9.42308 11.2038  11
   6   0  -9 3.35184 14.5058   8
   6   0  -9 13.9075 17.4289   6
   6   0  -8 20760.3 463.715  11
   6   0  -8 20010.9 473.495   6
   6   0  -8 20711.9 480.061   8
   6   0  -7-3.06514 15.1355   2
   6   0  -7 14.3680 11.9720  11
   6   0  -7 11.2012 16.6939   8
   6   0  -7 11.0846 16.0561   6
   6   0  -6 99131.1 2072.23   2
   6   0  -6 96411.0 2055.35  11
   6   0  -6 97281.9 2064.42   6
   6   0  -6 97536.6 2072.89   8
   6   0  -5 68.5168 22.1587   1
   6   0  -5 79.2436 20.4846   2
   6   0  -5 52.9813 18.7157   6
   6   0  -5 54.5782 19.1183   8
   6   0  -4 112345. 2312.94   2
   6   0  -4 111949. 2317.58   8
   6   0  -4 110928. 2307.22   6
   6   0  -3 32.2216 13.9184  49
   6   0  -3 33.9144 18.6417   1
   6   0  -3 21.3519 15.7121   6
   6   0  -3 14.6392 15.5750   8
   6   0  -2 31250.2 701.622   1
   6   0  -2 31548.4 704.002   8
   6   0  -2 32221.2 690.824  49
   6   0  -2 31350.9 693.498  43
   6   0  -1 20.2632 11.9657  43
  -6   0   1 19.1737 7.65127   3
   6   0  -1 46.0643 16.7092   1
   6   0  -1 9.66215 14.6809  13
   6   0  -1 4.14686 13.6173  49
   6   0  -1 2.85111 13.7722   8
   6   0   0 24212.2 534.181  43
  -6   0   0 22897.7 519.432   3
   6   0   0 24783.1 546.005  13
   6   0   0 24160.1 534.452  49
   6   0   0 25235.4 547.227   8
  -6   0  -1 78.2784 13.5171   3
   6   0   1 113.015 22.0062  13
   6   0   1 78.0707 19.4768  49
   6   0   1 92.2797 17.0512  43
  -6   0  -2 255268. 5448.98   3
   6   0   2 262396. 5471.87  13
   6   0   2 256397. 5458.74  49
   6   0   2 273775. 5455.48  43
  -6   0  -3 106.946 18.4569   3
   6   0   3 141.900 25.6090  13
   6   0   3 121.574 23.6281  49
   6   0   3 110.566 19.4543  43
  -6   0  -4 37247.6 821.312   3
   6   0   4 38643.2 836.546  13
   6   0   4 39395.8 820.043  43
  -6   0  -5 33.9452 15.8352   3
   6   0   5 37.4855 19.4449  13
   6   0   5 41.0930 14.1872  43
  -6   0  -6 313.380 30.4682   3
   6   0   6 302.049 33.4371  13
   6   0   6 372.119 29.1877  43
  -6   0  -7 13.5853 13.2203  50
  -6   0  -7 1.67997 13.6926   3
   6   0   7-7.42312 17.7874  13
   6   0   7 13.0590 14.0143  14
  -6   0  -8 41630.5 902.030  50
   6   0   8 40514.2 899.221  14
   6   0   8 41487.6 916.207  13
  -6   0  -8 40396.2 911.039   3
   6   0   9 32.3732 19.5529  13
   6   0  10 510.254 37.4233  43
   6   0  10 594.155 47.0243  13
   6   0  11 4.75155 12.3488  43
   6   0  11 15.4232 19.0702  13
   6   0  11 20.7053 19.3404  10
   6   0  12 27346.1 614.335  43
   6   0  12 26316.0 636.553  10
   6   0  13 24.4735 14.7029  43
   6   0  13 20.4464 21.7038  10
   6   0  14 28654.2 642.748  43
   6   0  14 27804.9 657.982  25
   6   0  14 27520.7 652.791  80
  -6   0 -14 27752.6 670.691  84
   6   0  14 27306.4 666.229  10
  -6   0 -14 27707.8 667.527  22
   6   0  14 29173.6 659.890  35
   6   0  15 13.4851 18.4680  91
[truncated: 5,023,828 more chars]
